# Supplementary material for: From isolation to insights: mitochondrial complex I in the diatom Phaeodactylum tricornutum
Source: Plant J. 2026 Jan 29;125(3):e70706. doi: 10.1111/tpj.70706 (PMC12854811; doi:10.1111/tpj.70706)
Supplement: Supplementary file 1 — Figure S1. Comparison of six different experimental strategies for organelle isolations from P. tricornutum. Figure S2. Workflow for isolation of an organelle‐enriched fraction from P. tricornutum. Figure S3. Evaluation of the protein composition of the organelle‐enriched fraction by cumulated protein quantities (iBAQ values) assigned to subcellular compartments according to SUBAcon (https://suba.live/). Figure S4. Workflow for isolation of complex I from P. tricornutum. Figure S5. Enrichment of P. tricornutum complex I by sucrose gradient ultracentrifugation. Figure S6. GelMap of complex I from Phaeodactylum tricornutum. Figure S7. Complex I subunits of A. thaliana and their (putative) homologs in P. tricornutum. Figure S8. Additional proteins identified in the gel region of complex I (https://www.gelmap.de/phaeo‐ci/), which do not resemble known complex I subunits of other organisms. Figure S9. Multiple sequence alignment of P. tricornutum γ‐type carbonic anhydrases and their coverage by detected peptides. Figure S10. Sequence similarity tree of the amino acid sequences of the γCA and γCAL subunits of mitochondrial complex I encoded by the genomes of A. thaliana and P. tricornutum. Table S1. MS data of the GelMap of the organelle‐enriched fraction of Phaeodactylum tricornutum. Table S2. Complex I subunits of Phaeodactylum tricornutum (extended list). [file TPJ-125-0-s001.zip]

Archive with 3 entries (3 files):
- tpj70706-sup-0002-TableS1.xlsx
- tpj70706-sup-0003-TableS2.xlsx
- tpj70706-sup-0001-FigureS1-S10.docx
