# Supplementary material for: From isolation to insights: mitochondrial complex I in the diatom Phaeodactylum tricornutum
Source: Plant J. 2026 Jan 29;125(3):e70706. doi: 10.1111/tpj.70706 (PMC12854811; doi:10.1111/tpj.70706)
Supplement: Supplementary file 1 — Figure S1. Comparison of six different experimental strategies for organelle isolations from P. tricornutum. Figure S2. Workflow for isolation of an organelle‐enriched fraction from P. tricornutum. Figure S3. Evaluation of the protein composition of the organelle‐enriched fraction by cumulated protein quantities (iBAQ values) assigned to subcellular compartments according to SUBAcon (https://suba.live/). Figure S4. Workflow for isolation of complex I from P. tricornutum. Figure S5. Enrichment of P. tricornutum complex I by sucrose gradient ultracentrifugation. Figure S6. GelMap of complex I from Phaeodactylum tricornutum. Figure S7. Complex I subunits of A. thaliana and their (putative) homologs in P. tricornutum. Figure S8. Additional proteins identified in the gel region of complex I (https://www.gelmap.de/phaeo‐ci/), which do not resemble known complex I subunits of other organisms. Figure S9. Multiple sequence alignment of P. tricornutum γ‐type carbonic anhydrases and their coverage by detected peptides. Figure S10. Sequence similarity tree of the amino acid sequences of the γCA and γCAL subunits of mitochondrial complex I encoded by the genomes of A. thaliana and P. tricornutum. Table S1. MS data of the GelMap of the organelle‐enriched fraction of Phaeodactylum tricornutum. Table S2. Complex I subunits of Phaeodactylum tricornutum (extended list). [file TPJ-125-0-s001.zip › tpj70706-sup-0002-TableS1.xlsx]

## Sheet: SuppTableS1
ID	x	y	iBAQ/1000	Accession P.t. (UniProt)	Unique Peptides	# Unique Peptides	Sequence Coverage [%]	MW [kDa] P.t.	Name P.t. (UniProt)	Accession Arabidopsis (Tair, BLAST)	BLAST Evalue	MW [kDa] A.t.	Name A.t. (or P.t. specific)	Complex	Physiological Function	Location (SUBAcon)
Spot ID on GelMap	x coordinate (gel image)	y coordinate (gel image)	intensity based absolute quantitation value divided by 1000 to better fit the score range of the GelMap tool	protein accession of identified Phaeodactylum tricornutum protein in UniProt	sequences of identified unique peptides	number of unique peptides	sequence coverage of the protein sequence by the identified unique peptides in %	molecular mass of the identified Phaeodactylum protein in kDa	name of the identified Phaeodactylum protein according to UniProt	protein accession of the Arabidopsis best hit protein found by BLAST of the identified Phaeodactylum protein in the Tair database	BLAST Evalue for the identified Arabidopsis protein	molecular mass of the BLAST-identified Arabidopsis protein in kDa	protein name for GelMap; we either gave the name of the Arabidopsis protein identified by BLAST (because of the well-annotated tair database) or the name of the MS-identified Phaeodactylum protein in case of known P.t. specific proteins (like fucoxanthine related proteins)	protein complex or other association the identified protein belongs to	context of physiological function the identified protein can be assigned to	subcellular location consensus determined by searches of the identified Arabidopsis homolog in the SUBA database (https://suba.live/)
1	590	235	127.83	B7GC71	VEAIVSPR	1	3.2	26.839	FAD-binding domain-containing protein (Fragment)	AT3G24200	4e-40	55.0738	FAD/NAD(P)-binding oxidoreductase family	coenzyme metabolism	i) other metabolic pathways	mitochondrion
1	590	235	82.205	A0A8J9T7T8	ISGLIYEETR;TVTAMDVVYALK;VFLENVIR	3	50.8	6.7357	Histone H4 (Fragment)	AT1G07660	4e-35	11.4102	Histone superfamily protein	nucleic acid metabolism - general	d) nucleic acid biosynthesis & processing	nucleus
2	590	338	876.29	F1DGQ2	FATEIAGVEEFGMFGR;GGSSEIGTYINK;RVIGDKDLGPIVK;TTLYNNVMYHDSALIK;TTLYNNVMYHDSALIKK;VCLIELK;VIGDKDLGPIVK	7	31.7	22.935	Complex I-75kD	AT5G37510	2e-81	81.1866	ND11-a / 75 kDa	complex I	b) oxidative phosphorylation	mitochondrion
2	590	338	293.08	F1DGQ3	DNNILFFNLEK;EFKNQLSFLSTK;FESLDPTDGFGTQTR;GAFFDQNNQK;GWDIEKFESLDPTDGFGTQTR;HSNIFNK;IADFRNYINFQYYATR;ILRLELTNFF;KPILILNTEGFK;KPILILNTEGFKR;LITALKLLAVIPR;LNFYLNLK;LNFYLNLKNYPFSLGSK;NLTKLNFYLNLKNYPFSLGSK;NNWQILR;NQLSFLSTK;NVNFTDYNK;NYINFQYYATR;NYPFSLGSK;QFFDGIFSIWESNK;QSWLTILK;SFPFELR;TVAFRPK;VLYIFDQSNR;VYVSKDLIVQIEPDYDLQIPNTWLSDK;YEGYHLNLSLR	26	43.9	61.92	NADH dehydrogenase subunit 11	AT5G37510	1e-19	81.1866	ND11-b / 75 kDa	complex I	b) oxidative phosphorylation	mitochondrion
3	590	401	106.71	A0A8J9X5B1	AGLQFPVGR;HLQLAIR	2	11.7	14.354	Histone H2A (Fragment)	AT1G52740	6e-60	14.2725	HTA9 histone H2A protein 9	nucleic acid metabolism - general	d) nucleic acid biosynthesis & processing	nucleus
3	590	401	56.4	A0A8J9T7T8	ISGLIYEETR;TVTAMDVVYALK;VFLENVIR	3	50.8	6.7357	Histone H4 (Fragment)	AT1G07660	4e-35	11.4102	Histone superfamily protein	nucleic acid metabolism - general	d) nucleic acid biosynthesis & processing	nucleus
4	590	436	182.42	B7GC71	VEAIVSPR	1	3.2	26.839	FAD-binding domain-containing protein (Fragment)	AT3G24200	4e-40	55.0738	FAD/NAD(P)-binding oxidoreductase family	coenzyme metabolism	i) other metabolic pathways	mitochondrion
5	590	931	2368.4	B7FXB1	GAPDDMRNALLQSAAGRL;KAIVDGLR;NALLQSAAGRL;QITAHVYDVMR;TSIVDFSDHVEGSSTK;TTFVPSSR;VQQLNVR;VYEAFYALSNPAR;YLSGVGVAK	9	32.3	30.972	Band 7 domain-containing protein	AT3G01290	3e-100	31.3228	SPFH/Band 7/PHB domain-containing membrane-associated	other processes	i) other metabolic pathways	plasma membrane
6	742	338	22711	F1DGQ2	FATEIAGVEEFGMFGR;GGSSEIGTYINK;RVIGDKDLGPIVK;TTLYNNVMYHDSALIK;TTLYNNVMYHDSALIKK;VCLIELK;VIGDKDLGPIVK	7	31.7	22.935	Complex I-75kD	AT5G37510	2e-81	81.1866	ND11-a / 75 kDa	complex I	b) oxidative phosphorylation	mitochondrion
6	742	338	19401	F1DGQ3	DNNILFFNLEK;EFKNQLSFLSTK;FESLDPTDGFGTQTR;GAFFDQNNQK;GWDIEKFESLDPTDGFGTQTR;HSNIFNK;IADFRNYINFQYYATR;ILRLELTNFF;KPILILNTEGFK;KPILILNTEGFKR;LITALKLLAVIPR;LNFYLNLK;LNFYLNLKNYPFSLGSK;NLTKLNFYLNLKNYPFSLGSK;NNWQILR;NQLSFLSTK;NVNFTDYNK;NYINFQYYATR;NYPFSLGSK;QFFDGIFSIWESNK;QSWLTILK;SFPFELR;TVAFRPK;VLYIFDQSNR;VYVSKDLIVQIEPDYDLQIPNTWLSDK;YEGYHLNLSLR	26	43.9	61.92	NADH dehydrogenase subunit 11	AT5G37510	1e-19	81.1866	ND11-b / 75 kDa	complex I	b) oxidative phosphorylation	mitochondrion
6	742	338	1555.6	B7GCM8	AVPYWIDDVSLR;EADEWETLVR;EITQVIVSK;FPHAVLEIK;FTVDESEVQQVLTNTYPIAEKK;FVHGCAVLLPEDVR;GDYSDVVVR;HLPVFLQK;ILADATVGVGPGANQVYNHLLPFGTTVNDR;ILGTEALLK;INITEEDFLK;LDKTPGAIALR;LDQIITQLTETKPSR;LELGGGSLTPPK;LSNIYAALR;QNYVLDGPLAPTSIQK;TAFQIPFDATVR;TSTGESDSQFTNSVYLDNDQLELYHGR;VEVFTLSQVTDLR;VFFANER;VSLDTNLCMISER;YVNINFMGFHK	22	39.9	81.996	SPX domain-containing protein	AT4G11810	0.0005	79.4235	Major Facilitator Superfamily with SPX (SYG1/Pho81/XPR1) domain-containing	other transporters	c) transport	vacuole
6	742	338	859.6	B7FTS9	ALFDLEK;ALSYPDGFDAHR;DSNAIVGNFADR;ESDSSTVVHVK;GLEETAYQDGAISFIR;KALFDLEK;MSDPTEHDANPATGK;SFRNDIAR;SLGVGLNR;VFVEETVK;VFVEETVKESDSSTVVHVK	11	15.2	68.779	Uncharacterized protein	AT4G31110	0.032	88.7589	Wall-associated kinase family	signal transduction	i) other metabolic pathways	plasma membrane
6	742	338	383.99	B7FYK0	AAFGVTFIQGYGLTETCAGLTIQDFTDTR;AYPPTPPK;DVEGNPIFGR;EFGPDTTWK;GNIAGVPIASVEVK;GVTIVSFDEFCASGDTK;HGFDTPLFK;LAVSGGGPLNTEVQDFIR;LESTPDVGDK;PGMETLYDITK;SLSATGAYPIGALEQFSPTIMVAVPK;TVPVADDESHRVDPR;TYAQVGQQANQFGAALR;VHQASPVAQMLVETGFAWR;YIVYTDDLVAPNETIEMPK	15	32	79.032	Long chain acyl-coa synthetase	AT2G04350	7e-109	78.3475	long-chain acyl-CoA synthetase 1	fatty acid metabolism	i) other metabolic pathways	plastid
6	742	338	281.56	A0A8J9T7T8	ISGLIYEETR;TVTAMDVVYALK;VFLENVIR	3	50.8	6.7357	Histone H4 (Fragment)	AT1G07660	4e-35	11.4102	Histone superfamily protein	nucleic acid metabolism - general	d) nucleic acid biosynthesis & processing	nucleus
6	742	338	203.9	B7FQ84	DAGAISGLNVLR;DKIPADDKTALEAAIEDAIK;FEDLCMDYFK;GQVDEIVLVGGSTR;IINEPTAAAIAYGLDQKGEEK;LSELLLLDVTPLSLGLETAGGVMTTLIK;LVDYFLQDFK;LVDYFLQDFKR;NAVVTVPAYFNDSQR;TLSSSTQAHIEIDSLFDGIDFNSTITR;TTPSYVAFTETER;VVSGPGGTPIIEVDYK	12	28.6	70.961	Protein heat shock protein Hsp70	AT3G12580	0	71.1054	protein heat shock protein Hsp70	other HSPs	g) protein folding & processing	cytosol
6	742	338	141.16	F1DGQ5	DLILEVAYGK;GIFETLGPTGLSLVSLR;NLNMFDAEFIPSFYK	3	6.3	75.259	NADH-ubiquinone oxidoreductase chain 5	ATMG00513	0	73.9122	ND5	complex I	b) oxidative phosphorylation	mitochondrion
6	742	338	128.98	B7G218	STELLIR	1	5.1	15.327	Histone H3	AT5G10980	4e-91	15.407	Histone superfamily protein	nucleic acid metabolism - general	d) nucleic acid biosynthesis & processing	nucleus
6	742	338	63.077	B7GED7	GPSLVFGASGEQGR;LITGDLENPDDVR;LVLTIPLKNDAK	3	5.7	76.083	NmrA-like domain-containing protein	AT1G80820	0.004	36.62	cinnamoyl coa reductase; involved in lignin biosynthesis	phenylpropanoid pathway	i) other metabolic pathways	peroxisome
6	742	338	42.508	B7FVU7	VANDPFVGTLTFTR	1	1.9	80.601	Elongation factor G, mitochondrial	AT1G62750	0	86.0625	ATSCO1, ATSCO1/CPEF-G, SCO1, Translation elongation factor EFG/EF2 protein	protein biosynthesis	d) nucleic acid biosynthesis & processing	plastid
6	742	338	35.021	B7GEA4	ADYIGSFGVK;AHDVPDVFCQVSINASQPFTTR;AIIQDSFACVTLPSR;APTESTNTANSLAGLMTVVVVK;ASNLPLAK;EVELLEGNLKR;IDLGSVPIR;ILLAGGSMDVELLR;STVEPMFVTLPGPLK;TDGLLTDLVR;TENLLVGDK;TYQPPLGVAR	12	22.7	74.066	Uncharacterized protein	AT1G05500	3e-23	62.9323	Calcium-dependent lipid-binding (CaLB domain) family; endomembrane-localized synaptotagmin	redox homeostasis	i) other metabolic pathways	plasma membrane
6	742	338	24.841	B7FPV1	AQLDLFER;VIVSDFDTYTEAGK	2	2.7	92.238	Uncharacterized protein	AT1G07650	0.29	112.908	Leucine-rich repeat transmembrane protein kinase	signal transduction	i) other metabolic pathways	plasma membrane
6	742	338	12.211	Q5EUA2	ALRLPLQDVYK;EHALLAYTLGVK;IGGIGTVPVGR;LPLQDVYK	4	12.1	31.012	Elongation factor 1 alpha (Fragment)	AT5G60390	2e-165	49.5051	GTP binding Elongation factor Tu family	other processes	i) other metabolic pathways	cytosol
7	742	456	25368	B7G395	ACFLSAASVAAQAR;ADPAVFLEDFK;AEALQFLTSTER;AGDFPFYGDYAVHR;AKAEALQFLTSTER;ATETLPGPR;DFMESLTGMIR;DFMESLTGMIREPGTALPQEFALSK;EPGTALPQEFALSK;EPGTALPQEFALSKK;EVMDALPFHEDDEEESEKPK;GISSGDEGIPK;GISSGDEGIPKADPAVFLEDFK;LDAFFSTEQYQAFHEMFLK;LNYFCQVYR;NFAELVR;QTSGIISGDDTPFSPPHIVQSMCQSPVTLDHK;SPPDPSEFVR;YGEIPQASAIPLEYLALLRPAAEGAAALR	19	45	54.113	Uncharacterized protein	AT3G01185	0.61	16.8145	unknown subunit 1	complex I	b) oxidative phosphorylation	plasma membrane
7	742	456	702.91	A0A6B9XT60	ALGRPQDMFSDK;DAVETSFAK;DYTPANNYNNLLDR;ELMSQLYPSFSK;FPCDGPGR;GLAPFFSGHWGEYSDFLTFK;LLDAGVAPQEIPLPHEFLINR;LNFAPAIQPR;NVQIFVEK;TNWGIGHSMK;WAQPGHFSR	11	17.7	83.595	Photosystem I P700 chlorophyll a apoprotein A1	ATCG00350	0	83.2353	PsaA	photosystem I	a) photophosphorylation	plastid
7	742	456	516.63	A0T0M7	DFGYSFPCDGPGR;DKPVALSIVQAR;DYDPELNKNNVLAR;EILDAHRPPGGR;FRPSLAWFK;FSQALAQDPATR;QILFEPLFAEYIQAASGK;TNFGIGHNMK;TPLANLVR	9	14.7	81.846	Photosystem I P700 chlorophyll a apoprotein A2	ATCG00340	0	82.4798	PsaB	photosystem I	a) photophosphorylation	plastid
7	742	456	298.43	B7G532	ASQTLELSTYLESK;AVDALIPIGR;EAYPGDVFYLHSR;HAVIFYDDLSK;IGALAGAEDSGKK;MHEIAEAFTSGYSP;STIAQLVGQLDER;TAIAIDTIINQK;TGAIVDVPVGNELLGR;VVDGIGQPIDGGASLEK;YAETGSVISVGDGIAR	11	29.3	54.504	ATP synthase subunit alpha	ATMG01190	0	54.9745	alpha-2	complex V	b) oxidative phosphorylation	mitochondrion, plastid
7	742	456	228.43	B7FZ76	ESGVGAVALDPPHVAHAFVAVGQSYGK;GLLVDAFGR;TLTALFR	3	8	56.989	Uncharacterized protein	n.i.	n.i.	n.i.	Uncharacterized protein	uncharacterized	j) uncharacterized	n.i.
7	742	456	75.591	F1DGQ2	FATEIAGVEEFGMFGR;GGSSEIGTYINK;RVIGDKDLGPIVK;TTLYNNVMYHDSALIK;TTLYNNVMYHDSALIKK;VCLIELK;VIGDKDLGPIVK	7	31.7	22.935	Complex I-75kD	AT5G37510	2e-81	81.1866	ND11-a / 75 kDa	complex I	b) oxidative phosphorylation	mitochondrion
7	742	456	39.295	F1DGQ3	DNNILFFNLEK;EFKNQLSFLSTK;FESLDPTDGFGTQTR;GAFFDQNNQK;GWDIEKFESLDPTDGFGTQTR;HSNIFNK;IADFRNYINFQYYATR;ILRLELTNFF;KPILILNTEGFK;KPILILNTEGFKR;LITALKLLAVIPR;LNFYLNLK;LNFYLNLKNYPFSLGSK;NLTKLNFYLNLKNYPFSLGSK;NNWQILR;NQLSFLSTK;NVNFTDYNK;NYINFQYYATR;NYPFSLGSK;QFFDGIFSIWESNK;QSWLTILK;SFPFELR;TVAFRPK;VLYIFDQSNR;VYVSKDLIVQIEPDYDLQIPNTWLSDK;YEGYHLNLSLR	26	43.9	61.92	NADH dehydrogenase subunit 11	AT5G37510	1e-19	81.1866	ND11-b / 75 kDa	complex I	b) oxidative phosphorylation	mitochondrion
7	742	456	15.316	B7GCM8	AVPYWIDDVSLR;EADEWETLVR;EITQVIVSK;FPHAVLEIK;FTVDESEVQQVLTNTYPIAEKK;FVHGCAVLLPEDVR;GDYSDVVVR;HLPVFLQK;ILADATVGVGPGANQVYNHLLPFGTTVNDR;ILGTEALLK;INITEEDFLK;LDKTPGAIALR;LDQIITQLTETKPSR;LELGGGSLTPPK;LSNIYAALR;QNYVLDGPLAPTSIQK;TAFQIPFDATVR;TSTGESDSQFTNSVYLDNDQLELYHGR;VEVFTLSQVTDLR;VFFANER;VSLDTNLCMISER;YVNINFMGFHK	22	39.9	81.996	SPX domain-containing protein	AT4G11810	0.0005	79.4235	Major Facilitator Superfamily with SPX (SYG1/Pho81/XPR1) domain-containing	other transporters	c) transport	vacuole
7	742	456	2.9413	B7FYK0	AAFGVTFIQGYGLTETCAGLTIQDFTDTR;AYPPTPPK;DVEGNPIFGR;EFGPDTTWK;GNIAGVPIASVEVK;GVTIVSFDEFCASGDTK;HGFDTPLFK;LAVSGGGPLNTEVQDFIR;LESTPDVGDK;PGMETLYDITK;SLSATGAYPIGALEQFSPTIMVAVPK;TVPVADDESHRVDPR;TYAQVGQQANQFGAALR;VHQASPVAQMLVETGFAWR;YIVYTDDLVAPNETIEMPK	15	32	79.032	Long chain acyl-coa synthetase	AT2G04350	7e-109	78.3475	long-chain acyl-CoA synthetase 1	fatty acid metabolism	i) other metabolic pathways	plastid
8	742	490	7927.9	B5Y4V1	AAYIYIR;AKGSGLGTAAVTMFDNTVDMVGAIR;EGTGWLEDILIR;EIMCMGPDWIIQEIKDSGLR;EIPMLEEISR;GAGAYICGEETALIESLEGK;GASWFASFGNENNR;GDYHLTK;GEYFNEAVVLDEAIHEAYAAGLLGK;GGAGFPSGLK;GGAGFPSGLKWSFMPK;GSGLGTAAVTMFDNTVDMVGAIR;GSGLGTAAVTMFDNTVDMVGAIRR;IFTNLYGEQDWR;IFTNLYGEQDWRLPDAIK;LFAISGHVK;LKPPFPAGVGLFGCPSTVTNVETVAVAPTILR;NPMVVEESMSIPLR;RGASWFASFGNENNR;RGDYHLTK	20	47.1	54.054	NADH dehydrogenase [ubiquinone] flavoprotein 1, mitochondrial	AT5G08530	0	53.4525	51 kDa	complex I	b) oxidative phosphorylation	mitochondrion
8	742	490	698.08	F1DGQ5	DLILEVAYGK;GIFETLGPTGLSLVSLR;NLNMFDAEFIPSFYK	3	6.3	75.259	NADH-ubiquinone oxidoreductase chain 5	ATMG00513	0	73.9122	ND5	complex I	b) oxidative phosphorylation	mitochondrion
8	742	490	520.27	Q5EUA2	ALRLPLQDVYK;EHALLAYTLGVK;IGGIGTVPVGR;LPLQDVYK	4	12.1	31.012	Elongation factor 1 alpha (Fragment)	AT5G60390	2e-165	49.5051	GTP binding Elongation factor Tu family	other processes	i) other metabolic pathways	cytosol
8	742	490	406.64	A0A8J9T7T8	ISGLIYEETR;TVTAMDVVYALK;VFLENVIR	3	50.8	6.7357	Histone H4 (Fragment)	AT1G07660	4e-35	11.4102	Histone superfamily protein	nucleic acid metabolism - general	d) nucleic acid biosynthesis & processing	nucleus
8	742	490	48.206	B7G395	ACFLSAASVAAQAR;ADPAVFLEDFK;AEALQFLTSTER;AGDFPFYGDYAVHR;AKAEALQFLTSTER;ATETLPGPR;DFMESLTGMIR;DFMESLTGMIREPGTALPQEFALSK;EPGTALPQEFALSK;EPGTALPQEFALSKK;EVMDALPFHEDDEEESEKPK;GISSGDEGIPK;GISSGDEGIPKADPAVFLEDFK;LDAFFSTEQYQAFHEMFLK;LNYFCQVYR;NFAELVR;QTSGIISGDDTPFSPPHIVQSMCQSPVTLDHK;SPPDPSEFVR;YGEIPQASAIPLEYLALLRPAAEGAAALR	19	45	54.113	Uncharacterized protein	AT3G01185	0.61	16.8145	unknown subunit 1	complex I	b) oxidative phosphorylation	plasma membrane
9	742	619	10472	F1DGM8	APGFAHLQALNYMSK;EALNFGFSGVMLR;EKLMEFYER;GEFGVYLISNNTNKPYR;GHLIADVVTIIGTQDIVFGEVDR;GSGINWDLR;GSGINWDLRK;LIDVGTINAK;LIEIEEMLTDNR;LLLELVGETVIK;LMEFYER;NFTINFGPQHPAAHGVLR;NYLQALPYFDR;QSMEALIHHFK;VIFAEITR	15	42.5	45.293	NADH dehydrogenase subunit 7	ATMG00510	0	44.5803	ND7 / 49 kDa	complex I	b) oxidative phosphorylation	mitochondrion
9	742	619	369.88	F1DGM2	ELGDLVLLNK	1	1.8	61.297	NADH dehydrogenase subunit 2	ATMG00285	2e-64	54.8831	ND2	complex I	b) oxidative phosphorylation	mitochondrion
9	742	619	334.7	A0A8J9T7T8	ISGLIYEETR;TVTAMDVVYALK;VFLENVIR	3	50.8	6.7357	Histone H4 (Fragment)	AT1G07660	4e-35	11.4102	Histone superfamily protein	nucleic acid metabolism - general	d) nucleic acid biosynthesis & processing	nucleus
9	742	619	203.57	B7G878	AGFAGDDAPR;DLTDYLMK;SFELPDGNIIVIGNER;SVFPSLIGR;VAPEAHPVLLTEAPQNPK	5	16.2	41.79	Actin/actin like protein	AT3G12110	0	41.677	actin	structure	i) other metabolic pathways	cytosol
9	742	619	109.68	A0A8J9X5B1	AGLQFPVGR;HLQLAIR	2	11.7	14.354	Histone H2A (Fragment)	AT1G52740	6e-60	14.2725	HTA9 histone H2A protein 9	nucleic acid metabolism - general	d) nucleic acid biosynthesis & processing	nucleus
9	742	619	69.798	A0T0B2	ADIPFRR;AGPMNKGDGIAEAWLGHPIFR;DVFTGIGAEVTEQVEFGVFQK;GDGIAEAWLGHPIFR;IPDKLAFYDYIGNNPAK;KSQLGEVFEFDR;KSQLGEVFEFDRTSLESDGVFR;LAFYDYIGNNPAK;MPAFFETFPVILVDK;MPAFFETFPVILVDKDGIIR;QGMFVMPFMTR;QVEASVSEGLSESQAWSR;RMPAFFETFPVILVDK;RMPAFFETFPVILVDKDGIIR;SQLGEVFEFDR;SQLGEVFEFDRTSLESDGVFR;TGEPALDLPK;TIFRDVFTGIGAEVTEQVEFGVFQK;TSLESDGVFR;VHTVVLNDPGR;YQWDSGYFQQEIER;YSIEQVGVTVDFYGGK	8	16.9	56.399	Photosystem II CP47 reaction center protein	ATCG00680	0	56.0402	PsbB, CP47	photosystem II	a) photophosphorylation	plastid
9	742	619	58.3	B7S423	AIEDAPEDNELAAWR;LGEYGTVLELMYAVR;MHLLSFVR;TQLAPSIAR	4	21.6	24.917	Alternative oxidase (Fragment)	AT3G27620	4e-52	37.8186	AOX 1C	alternative oxidoreductases	b) oxidative phosphorylation	mitochondrion
9	742	619	39.847	B7FW24	DIVFANTDDMIK	1	3.1	43.206	Aminoacyl-transfer RNA synthetases class-II family profile domain-containing protein	AT5G16230	7.9	45.8628	Plant stearoyl-acyl-carrier-protein desaturase family protein	fatty acid metabolism	i) other metabolic pathways	plastid
9	742	619	35.975	B7FQ48	FLHWFAR;FPYVGYR;FQFYSPR;HLKIPFDLGR;IAFEFMQIYR;ILTMQDLGIEPTPIEK;IVPLVDGGK;NRPVFNLPYDYYAAIAK;TLTQPVWAGDVAK;TNYSFADANVEIPR;TRFQFYSPR;VCDNPSIFEGR	12	31	45.102	NAD-dependent epimerase/dehydratase domain-containing protein	AT2G20360	3e-44	43.9383	39 kDa	complex I	b) oxidative phosphorylation	mitochondrion
10	742	668	2428.4	B7FQ48	FLHWFAR;FPYVGYR;FQFYSPR;HLKIPFDLGR;IAFEFMQIYR;ILTMQDLGIEPTPIEK;IVPLVDGGK;NRPVFNLPYDYYAAIAK;TLTQPVWAGDVAK;TNYSFADANVEIPR;TRFQFYSPR;VCDNPSIFEGR	12	31	45.102	NAD-dependent epimerase/dehydratase domain-containing protein	AT2G20360	3e-44	43.9383	39 kDa	complex I	b) oxidative phosphorylation	mitochondrion
10	742	668	102.21	B7FXB1	GAPDDMRNALLQSAAGRL;KAIVDGLR;NALLQSAAGRL;QITAHVYDVMR;TSIVDFSDHVEGSSTK;TTFVPSSR;VQQLNVR;VYEAFYALSNPAR;YLSGVGVAK	9	32.3	30.972	Band 7 domain-containing protein	AT3G01290	3e-100	31.3228	SPFH/Band 7/PHB domain-containing membrane-associated	other processes	i) other metabolic pathways	plasma membrane
11	742	811	841.51	B7G8T7	AVTLAEAKADAIQPAR;GVFATGPSDFDPTGLR;TDPTITAMYR;VLQEVIGEER;VLQEVIGEERVK	5	19.4	31.244	Uncharacterized protein	AT3G27700	0.36	99.2336	zinc finger (CCCH-type) family / RNA recognition motif (RRM)-containing	nucleic acid metabolism - general	d) nucleic acid biosynthesis & processing	nucleus
11	742	811	46.95	A0A8J9X5B1	AGLQFPVGR;HLQLAIR	2	11.7	14.354	Histone H2A (Fragment)	AT1G52740	6e-60	14.2725	HTA9 histone H2A protein 9	nucleic acid metabolism - general	d) nucleic acid biosynthesis & processing	nucleus
11	742	811	41.669	B7FQ48	FLHWFAR;FPYVGYR;FQFYSPR;HLKIPFDLGR;IAFEFMQIYR;ILTMQDLGIEPTPIEK;IVPLVDGGK;NRPVFNLPYDYYAAIAK;TLTQPVWAGDVAK;TNYSFADANVEIPR;TRFQFYSPR;VCDNPSIFEGR	12	31	45.102	NAD-dependent epimerase/dehydratase domain-containing protein	AT2G20360	3e-44	43.9383	39 kDa	complex I	b) oxidative phosphorylation	mitochondrion
12	742	863	1193.5	EG02042	ASSIWYGATVR;FVAVDGMVPK;GAFVAPSAAVIGDVTIGK;GDVNTITIGDYTNIGDR;GLEITKYTEK;VLTEDEIAAIPK	6	28.1	29.193	Carbonic anhydrase 2-1 PtCA2-1	AT1G19580	6e-55	29.9728	Carbonic anhydrase 2-1 (PtCA2-1)	complex I	b) oxidative phosphorylation	mitochondrion
12	742	863	1143.7	B7FWC4	NTLVTDLSPDSK;VLAEAAYDAFYR;YLSGLGVAR	3	11.3	31.895	Band 7 domain-containing protein	AT5G62740	1e-97	31.4327	unknown subunit 2	complex I	b) oxidative phosphorylation	plasma membrane
12	742	863	638.18	B7FYE8	AADASQIPEAGSDNLTFEQFDEVSQR;ITKPLDLK;KNPLQVK;SVASVVVVGQKPDIK;TEGVPDSVKR;VITNSATLAPDILAYLDR	6	14.6	62.289	Uncharacterized protein	AT5G67290	0.096	43.1137	FAD-dependent oxidoreductase family	other processes	i) other metabolic pathways	plastid
12	742	863	456.15	B7GC71	VEAIVSPR	1	3.2	26.839	FAD-binding domain-containing protein (Fragment)	AT3G24200	4e-40	55.0738	FAD/NAD(P)-binding oxidoreductase family	coenzyme metabolism	i) other metabolic pathways	mitochondrion
12	742	863	49.991	A0A8J9X5B1	AGLQFPVGR;HLQLAIR	2	11.7	14.354	Histone H2A (Fragment)	AT1G52740	6e-60	14.2725	HTA9 histone H2A protein 9	nucleic acid metabolism - general	d) nucleic acid biosynthesis & processing	nucleus
13	742	960	321.69	A0A8J9TNG8	IDYPFGQHR	1	4.2	24.846	NADH dehydrogenase [ubiquinone] 1 alpha subcomplex subunit 12 (Fragment)	AT3G03100	4e-11	18.3177	B17.2	complex I	b) oxidative phosphorylation	mitochondrion
13	742	960	44.899	A0A8J9X5B1	AGLQFPVGR;HLQLAIR	2	11.7	14.354	Histone H2A (Fragment)	AT1G52740	6e-60	14.2725	HTA9 histone H2A protein 9	nucleic acid metabolism - general	d) nucleic acid biosynthesis & processing	nucleus
14	742	1052	481.57	A0A8J9X341	DTPLAGELLIGADGVPTGVGK;HMVVPSGNLETFVDPAK;TLSNEQVVK	3	26	19.839	Uncharacterized protein	AT5G64500	3.3	52.1583	Major Facilitator Superfamily	other transporters	c) transport	vacuole
14	742	1052	46.997	A0A8J9X5B1	AGLQFPVGR;HLQLAIR	2	11.7	14.354	Histone H2A (Fragment)	AT1G52740	6e-60	14.2725	HTA9 histone H2A protein 9	nucleic acid metabolism - general	d) nucleic acid biosynthesis & processing	nucleus
15	1015	209	290.62	B7GC71	VEAIVSPR	1	3.2	26.839	FAD-binding domain-containing protein (Fragment)	AT3G24200	4e-40	55.0738	FAD/NAD(P)-binding oxidoreductase family	coenzyme metabolism	i) other metabolic pathways	mitochondrion
15	1015	209	227.9	A0A6B9XT60	ALGRPQDMFSDK;DAVETSFAK;DYTPANNYNNLLDR;ELMSQLYPSFSK;FPCDGPGR;GLAPFFSGHWGEYSDFLTFK;LLDAGVAPQEIPLPHEFLINR;LNFAPAIQPR;NVQIFVEK;TNWGIGHSMK;WAQPGHFSR	11	17.7	83.595	Photosystem I P700 chlorophyll a apoprotein A1	ATCG00350	0	83.2353	PsaA	photosystem I	a) photophosphorylation	plastid
15	1015	209	202.55	A0T0M7	DFGYSFPCDGPGR;DKPVALSIVQAR;DYDPELNKNNVLAR;EILDAHRPPGGR;FRPSLAWFK;FSQALAQDPATR;QILFEPLFAEYIQAASGK;TNFGIGHNMK;TPLANLVR	9	14.7	81.846	Photosystem I P700 chlorophyll a apoprotein A2	ATCG00340	0	82.4798	PsaB	photosystem I	a) photophosphorylation	plastid
15	1015	209	53.844	A0A8J9X341	DTPLAGELLIGADGVPTGVGK;HMVVPSGNLETFVDPAK;TLSNEQVVK	3	26	19.839	Uncharacterized protein	AT5G64500	3.3	52.1583	Major Facilitator Superfamily	other transporters	c) transport	vacuole
15	1015	209	43.266	A0A8J9X5B1	AGLQFPVGR;HLQLAIR	2	11.7	14.354	Histone H2A (Fragment)	AT1G52740	6e-60	14.2725	HTA9 histone H2A protein 9	nucleic acid metabolism - general	d) nucleic acid biosynthesis & processing	nucleus
16	897	421	3608.7	B7FQ72	AAVEEGIVPGGGK;AEVSQVGTISANADR;AVAAGLNPLDLR;AVAAGLNPLDLRR;DLVEAGIIDPTK;DRVVDALNATR;EIGDLIADAMER;GFISPYFITDAK;GIQLAVNSVVK;GVDTLADAVQVTLGPK;IGVEIIKR;NAIIAQPYGPPK;NAIIAQPYGPPKITK;SIDFEDKFEDMGAQLIK;TLGEISRPISSK;TNDIAGDGTTTATVLAR;VGKEGVITVQDGK;VTVTKNETVVLDGAGEQASIQER;VVDALNATR	19	38	60.927	Mitochondria-targeted chaperonin	AT2G33210	0	61.9822	chaperonin mitochondrial	other HSPs	g) protein folding & processing	mitochondrion
16	897	421	1396.6	A0T0M7	DFGYSFPCDGPGR;DKPVALSIVQAR;DYDPELNKNNVLAR;EILDAHRPPGGR;FRPSLAWFK;FSQALAQDPATR;QILFEPLFAEYIQAASGK;TNFGIGHNMK;TPLANLVR	9	14.7	81.846	Photosystem I P700 chlorophyll a apoprotein A2	ATCG00340	0	82.4798	PsaB	photosystem I	a) photophosphorylation	plastid
16	897	421	1077.2	A0A6B9XT60	ALGRPQDMFSDK;DAVETSFAK;DYTPANNYNNLLDR;ELMSQLYPSFSK;FPCDGPGR;GLAPFFSGHWGEYSDFLTFK;LLDAGVAPQEIPLPHEFLINR;LNFAPAIQPR;NVQIFVEK;TNWGIGHSMK;WAQPGHFSR	11	17.7	83.595	Photosystem I P700 chlorophyll a apoprotein A1	ATCG00350	0	83.2353	PsaA	photosystem I	a) photophosphorylation	plastid
16	897	421	44.076	A0A8J9X5B1	AGLQFPVGR;HLQLAIR	2	11.7	14.354	Histone H2A (Fragment)	AT1G52740	6e-60	14.2725	HTA9 histone H2A protein 9	nucleic acid metabolism - general	d) nucleic acid biosynthesis & processing	nucleus
17	1015	416	1174.6	A0T0M7	DFGYSFPCDGPGR;DKPVALSIVQAR;DYDPELNKNNVLAR;EILDAHRPPGGR;FRPSLAWFK;FSQALAQDPATR;QILFEPLFAEYIQAASGK;TNFGIGHNMK;TPLANLVR	9	14.7	81.846	Photosystem I P700 chlorophyll a apoprotein A2	ATCG00340	0	82.4798	PsaB	photosystem I	a) photophosphorylation	plastid
17	1015	416	954.85	A0A6B9XT60	ALGRPQDMFSDK;DAVETSFAK;DYTPANNYNNLLDR;ELMSQLYPSFSK;FPCDGPGR;GLAPFFSGHWGEYSDFLTFK;LLDAGVAPQEIPLPHEFLINR;LNFAPAIQPR;NVQIFVEK;TNWGIGHSMK;WAQPGHFSR	11	17.7	83.595	Photosystem I P700 chlorophyll a apoprotein A1	ATCG00350	0	83.2353	PsaA	photosystem I	a) photophosphorylation	plastid
17	1015	416	302.72	A0T097	AAEDPEFETFYTK;AFTPTQSEETYSMVTANR;AWMAAQDQPHENFVFPEEVLPR;AYDFVSQELR;FWSQIFGVAFSNK;GIFDLIDDWLK;GIFDLIDDWLKK;NILLNEGIR;TIAIGQNQER	9	30.5	39.077	Photosystem II D2 protein	ATCG00270	0	39.5496	PsbD, D2	photosystem II	a) photophosphorylation	plastid
17	1015	416	217.49	B7G001	MLILLPR	1	3.3	23.937	Dephospho-CoA kinase (Fragment)	AT2G27490	3e-26	25.7486	Dephospho-CoA kinase	signal transduction	i) other metabolic pathways	mitochondrion
17	1015	416	15.268	B7FQ72	AAVEEGIVPGGGK;AEVSQVGTISANADR;AVAAGLNPLDLR;AVAAGLNPLDLRR;DLVEAGIIDPTK;DRVVDALNATR;EIGDLIADAMER;GFISPYFITDAK;GIQLAVNSVVK;GVDTLADAVQVTLGPK;IGVEIIKR;NAIIAQPYGPPK;NAIIAQPYGPPKITK;SIDFEDKFEDMGAQLIK;TLGEISRPISSK;TNDIAGDGTTTATVLAR;VGKEGVITVQDGK;VTVTKNETVVLDGAGEQASIQER;VVDALNATR	19	38	60.927	Mitochondria-targeted chaperonin	AT2G33210	0	61.9822	chaperonin mitochondrial	other HSPs	g) protein folding & processing	mitochondrion
18	1015	590	1569.3	A0T0B2	ADIPFRR;AGPMNKGDGIAEAWLGHPIFR;DVFTGIGAEVTEQVEFGVFQK;GDGIAEAWLGHPIFR;IPDKLAFYDYIGNNPAK;KSQLGEVFEFDR;KSQLGEVFEFDRTSLESDGVFR;LAFYDYIGNNPAK;MPAFFETFPVILVDK;MPAFFETFPVILVDKDGIIR;QGMFVMPFMTR;QVEASVSEGLSESQAWSR;RMPAFFETFPVILVDK;RMPAFFETFPVILVDKDGIIR;SQLGEVFEFDR;SQLGEVFEFDRTSLESDGVFR;TGEPALDLPK;TIFRDVFTGIGAEVTEQVEFGVFQK;TSLESDGVFR;VHTVVLNDPGR;YQWDSGYFQQEIER;YSIEQVGVTVDFYGGK	8	16.9	56.399	Photosystem II CP47 reaction center protein	ATCG00680	0	56.0402	PsbB, CP47	photosystem II	a) photophosphorylation	plastid
18	1015	590	187.01	A0T096	AAEYMTHAPLGSLNSVGGVATEINSVNYVSPR;ANEPVLSMRPID;APWVEPLR;APWVEPLRGPNGLDINK;DIESTGFAWWSGNAR;GPNGLDINK;LGANVSSAQGPTGLGK;LITTPTLNPIVIFGYVFR;NDIQPWQER;RAAEYMTHAPLGSLNSVGGVATEINSVNYVSPR;SPSGEIIFGGETMR;SPSGEIIFGGETMRFWDLR	0	0	51.662	Photosystem II CP43 reaction center protein	ATCG00280	0	51.8707	PsbC, CP43	photosystem II	a) photophosphorylation	plastid
18	1015	590	29.182	A0T0M7	DFGYSFPCDGPGR;DKPVALSIVQAR;DYDPELNKNNVLAR;EILDAHRPPGGR;FRPSLAWFK;FSQALAQDPATR;QILFEPLFAEYIQAASGK;TNFGIGHNMK;TPLANLVR	9	14.7	81.846	Photosystem I P700 chlorophyll a apoprotein A2	ATCG00340	0	82.4798	PsaB	photosystem I	a) photophosphorylation	plastid
19	1015	642	615.29	A0T096	AAEYMTHAPLGSLNSVGGVATEINSVNYVSPR;ANEPVLSMRPID;APWVEPLR;APWVEPLRGPNGLDINK;DIESTGFAWWSGNAR;GPNGLDINK;LGANVSSAQGPTGLGK;LITTPTLNPIVIFGYVFR;NDIQPWQER;RAAEYMTHAPLGSLNSVGGVATEINSVNYVSPR;SPSGEIIFGGETMR;SPSGEIIFGGETMRFWDLR	0	0	51.662	Photosystem II CP43 reaction center protein	ATCG00280	0	51.8707	PsbC, CP43	photosystem II	a) photophosphorylation	plastid
19	1015	642	55.498	A0T0B2	ADIPFRR;AGPMNKGDGIAEAWLGHPIFR;DVFTGIGAEVTEQVEFGVFQK;GDGIAEAWLGHPIFR;IPDKLAFYDYIGNNPAK;KSQLGEVFEFDR;KSQLGEVFEFDRTSLESDGVFR;LAFYDYIGNNPAK;MPAFFETFPVILVDK;MPAFFETFPVILVDKDGIIR;QGMFVMPFMTR;QVEASVSEGLSESQAWSR;RMPAFFETFPVILVDK;RMPAFFETFPVILVDKDGIIR;SQLGEVFEFDR;SQLGEVFEFDRTSLESDGVFR;TGEPALDLPK;TIFRDVFTGIGAEVTEQVEFGVFQK;TSLESDGVFR;VHTVVLNDPGR;YQWDSGYFQQEIER;YSIEQVGVTVDFYGGK	8	16.9	56.399	Photosystem II CP47 reaction center protein	ATCG00680	0	56.0402	PsbB, CP47	photosystem II	a) photophosphorylation	plastid
19	1015	642	31.105	A0A8J9T7T8	ISGLIYEETR;TVTAMDVVYALK;VFLENVIR	3	50.8	6.7357	Histone H4 (Fragment)	AT1G07660	4e-35	11.4102	Histone superfamily protein	nucleic acid metabolism - general	d) nucleic acid biosynthesis & processing	nucleus
20	1015	906	539.65	A0T097	AAEDPEFETFYTK;AFTPTQSEETYSMVTANR;AWMAAQDQPHENFVFPEEVLPR;AYDFVSQELR;FWSQIFGVAFSNK;GIFDLIDDWLK;GIFDLIDDWLKK;NILLNEGIR;TIAIGQNQER	9	30.5	39.077	Photosystem II D2 protein	ATCG00270	0	39.5496	PsbD, D2	photosystem II	a) photophosphorylation	plastid
20	1015	906	266.86	Q5D706	ADLGMEVMHER;ETTENESTNYGYK;ETTENESTNYGYKFGQEEETYNIVAAHGYFGR;EWELSYR;FCGWITSTENR;FGQEEETYNIVAAHGYFGR;LIFQYASFNNSR;QSVSLWER;RQSVSLWER;TATLERR;VINTWADIINR;VINTWADIINRADLGMEVMHER	4	7.2	39.621	Photosystem II protein D1	ATCG00020	0	38.9387	PsbA, D1	photosystem II	a) photophosphorylation	plastid
20	1015	906	87.674	B5Y4I1	AALMLEATDAVK;AQSQIVQDAEDIK;GAADKSDPVKDAYLK;ILAEHNAVEDEDIAALEFK;LLSLMATEEANMTEK;QFGGVIYEALEQDGK;QFGGVIYEALEQDGKR;SDPVKDAYLK;SEGFFFEFDASGKPK;SSLQGAIATLK	10	31.1	41.174	ATP synthase subunit b	AT5G44180	2.7	190.397	Homeodomain-like transcriptional regulator	transcription	d) nucleic acid biosynthesis & processing	nucleus
21	1015	1273	13440	B7FQE1	FSDFLPMDFLR;GYVGDAGFDPFR;GYVGDAGFDPFRFSDFLPMDFLR;ICMMATAGFAAVDLGLR;RPGDFGFDPAGFLK;VYPLPEGYEGLTSVTAHDALVK;YVASESLPFMEYPPNLK	7	43.3	23.239	Protein fucoxanthin chlorophyll a/c protein	AT3G54890	3e-09	25.9974	Protein fucoxanthin chlorophyll a/c protein	photosystem I	a) photophosphorylation	plastid
21	1015	1273	1372.9	A0A8J9X215	APGDFGLDPLK;APGDFGLDPLKIK;YSLNEVK	3	11.8	18.403	Chlorophyll a-b binding protein, chloroplastic (Fragment)	AT3G54890	4e-17	25.9974	Lhca1	photosystem I	a) photophosphorylation	plastid
21	1015	1273	957.78	B7G3I6	AAMIAMASLFAMK;AFDTFPNMFPDEQYLR;TEAGNLNFDYLGLK	3	18.3	25.439	Fucoxanthin chlorophyll a/c protein, deviant (Fragment)	AT3G54890	0.005	25.9974	Fucoxanthin chlorophyll a/c protein, deviant (Fragment)	photosystem I	a) photophosphorylation	plastid
21	1015	1273	466.97	B7G502	AAMLAVAGFVVPEFVR;GYVGGESVEPMFIGK;VPGDFGFDPLK	3	20.4	22.266	Protein fucoxanthin chlorophyll a/c protein	AT3G54890	5e-16	25.9974	Protein fucoxanthin chlorophyll a/c protein	photosystem I	a) photophosphorylation	plastid
21	1015	1273	201.43	B7GAS4	AVPFLPRPINLDGSSPGDQGFDPFYLSSIPK;DAGDFGFDGGLLK	2	17.9	26.171	Protein fucoxanthin chl a/c protein	AT3G54890	8e-18	25.9974	Protein fucoxanthin chl a/c protein	photosystem I	a) photophosphorylation	plastid
21	1015	1273	29.549	A0A8J9T7T8	ISGLIYEETR;TVTAMDVVYALK;VFLENVIR	3	50.8	6.7357	Histone H4 (Fragment)	AT1G07660	4e-35	11.4102	Histone superfamily protein	nucleic acid metabolism - general	d) nucleic acid biosynthesis & processing	nucleus
22	1015	1353	9607.4	B7G502	AAMLAVAGFVVPEFVR;GYVGGESVEPMFIGK;VPGDFGFDPLK	3	20.4	22.266	Protein fucoxanthin chlorophyll a/c protein	AT3G54890	5e-16	25.9974	Protein fucoxanthin chlorophyll a/c protein	photosystem I	a) photophosphorylation	plastid
22	1015	1353	6412.5	A0A8J9TLJ4	EPGNLGFDPMGMSK;NTGGYVGDVGFDPLGFSDNFDMK;SMPFLTAPK;VTMEDMFSDSSR	4	32.4	19.45	Uncharacterized protein (Fragment)	AT3G47470	6e-17	27.735	Lhca4, CAB4	photosystem I	a) photophosphorylation	plastid
22	1015	1353	4511.9	A0A8J9X215	APGDFGLDPLK;APGDFGLDPLKIK;YSLNEVK	3	11.8	18.403	Chlorophyll a-b binding protein, chloroplastic (Fragment)	AT3G54890	4e-17	25.9974	Lhca1	photosystem I	a) photophosphorylation	plastid
22	1015	1353	3463.9	B7G8E5	IFDPVGLAQWAPADFLR;IVGTFDSQDVTTTDPIK;LAMLGFASYVANYYIPGSVPGLPAGF;QWDKLNADQK;SAMLANVGWFWPK;SYTGEGPAVIDWAK	6	48.7	21.63	Fucoxanthin chlorophyll a/c protein, deviant	AT3G47470	1e-05	27.735	Fucoxanthin chlorophyll a/c protein, deviant	photosystem I	a) photophosphorylation	plastid
22	1015	1353	1541	B7FQE1	FSDFLPMDFLR;GYVGDAGFDPFR;GYVGDAGFDPFRFSDFLPMDFLR;ICMMATAGFAAVDLGLR;RPGDFGFDPAGFLK;VYPLPEGYEGLTSVTAHDALVK;YVASESLPFMEYPPNLK	7	43.3	23.239	Protein fucoxanthin chlorophyll a/c protein	AT3G54890	3e-09	25.9974	Protein fucoxanthin chlorophyll a/c protein	photosystem I	a) photophosphorylation	plastid
22	1015	1353	1010.5	A0T0M1	MSQYQADSPPSLALQQQIDR;NPAESEIIINVPLAIK;SDLLCGTEGLPHLVADGR	3	29.2	20.557	Photosystem I reaction center subunit III	AT1G31330	2e-58	24.1744	PsaF	photosystem I	a) photophosphorylation	plastid
22	1015	1353	502.56	B7GC99	EIGVLPPIGFFDPLGFTTR;IAMAATLGTLVQQNYR;KPGDFGTGYFGVALDDQSAK	3	26.7	22.182	Protein fucoxanthin chlorophyll a/c protein	AT3G54890	3e-05	25.9974	Protein fucoxanthin chlorophyll a/c protein	photosystem I	a) photophosphorylation	plastid
23	1015	1419	1072.3	B7FQE0	EPGYFGFGTK;SPAMPFLPYPENLK	2	11.9	21.709	Protein fucoxanthin chlorophyll a/c protein	AT3G54890	2e-11	25.9974	Protein fucoxanthin chlorophyll a/c protein	photosystem I	a) photophosphorylation	plastid
23	1015	1419	693.16	B7FPL6	DKNDETMGYYR	1	5.7	21.061	Fucoxanthin chlorophyll a/c protein	AT1G15820	1e-05	27.524	Fucoxanthin chlorophyll a/c protein	photosystem I	a) photophosphorylation	plastid
23	1015	1419	254.86	B7FSP4	HYGEGEPGDLGFDGGQLK;LSDIQTDLK;SIPFLVKPDK	3	18.6	21.107	Protein fucoxanthin chlorophyll a/c protein	AT3G47470	1e-13	27.735	Protein fucoxanthin chlorophyll a/c protein	photosystem I	a) photophosphorylation	plastid
23	1015	1419	153.92	B7G5B6	AAQMGILALMVHEQLGVPIIPSLP;AIELNQGR;FTDIPGGFDALSAISK;GEFVGDFR;GEFVGDFRNDAIDFGWDTFDEETK;GEFVGDFRNDAIDFGWDTFDEETKLK;ISMLAVVGYLVTEAGIR;LPGNIDYSGTK;NDAIDFGWDTFDEETK;NDAIDFGWDTFDEETKLK;RAIELNQGR	9	47.2	21.352	Protein fucoxanthin chlorophyll a/c protein	AT1G15820	0.0001	27.524	Protein fucoxanthin chlorophyll a/c protein	photosystem I	a) photophosphorylation	plastid
23	1015	1419	113.01	B7GC99	EIGVLPPIGFFDPLGFTTR;IAMAATLGTLVQQNYR;KPGDFGTGYFGVALDDQSAK	3	26.7	22.182	Protein fucoxanthin chlorophyll a/c protein	AT3G54890	3e-05	25.9974	Protein fucoxanthin chlorophyll a/c protein	photosystem I	a) photophosphorylation	plastid
23	1015	1419	72.967	A0T0B9	DFSIGKNPNPASIK;EQCLALGTQLR;EQIFEMPIGGAAIMR;IFPSGEVQYLHPK;KEQCLALGTQLR;SAEVEEKYAITWTSPK;SGENLLYLAR;SGENLLYLARK;TFKINDYK;TLNLQTPFPTFGGSTGGWLR;YAITWTSPK	9	62.6	15.567	Photosystem I reaction center subunit II	AT1G03130	1e-59	22.3078	PsaD-2	photosystem I	a) photophosphorylation	plastid
23	1015	1419	26.409	B7FQE1	FSDFLPMDFLR;GYVGDAGFDPFR;GYVGDAGFDPFRFSDFLPMDFLR;ICMMATAGFAAVDLGLR;RPGDFGFDPAGFLK;VYPLPEGYEGLTSVTAHDALVK;YVASESLPFMEYPPNLK	7	43.3	23.239	Protein fucoxanthin chlorophyll a/c protein	AT3G54890	3e-09	25.9974	Protein fucoxanthin chlorophyll a/c protein	photosystem I	a) photophosphorylation	plastid
24	1015	1493	8623.8	A0T0B9	DFSIGKNPNPASIK;EQCLALGTQLR;EQIFEMPIGGAAIMR;IFPSGEVQYLHPK;KEQCLALGTQLR;SAEVEEKYAITWTSPK;SGENLLYLAR;SGENLLYLARK;TFKINDYK;TLNLQTPFPTFGGSTGGWLR;YAITWTSPK	9	62.6	15.567	Photosystem I reaction center subunit II	AT1G03130	1e-59	22.3078	PsaD-2	photosystem I	a) photophosphorylation	plastid
24	1015	1493	266.21	B7FSP4	HYGEGEPGDLGFDGGQLK;LSDIQTDLK;SIPFLVKPDK	3	18.6	21.107	Protein fucoxanthin chlorophyll a/c protein	AT3G47470	1e-13	27.735	Protein fucoxanthin chlorophyll a/c protein	photosystem I	a) photophosphorylation	plastid
25	1015	1634	9624.5	A0A6B9XQT1	AILQNLPAYR;ANFIKPYNDDPFVGHLATPITSSAVTR;FGLTPLLR;GLEIGLAHGYFLMGPFVK;KAWDQFK;PYNDDPFVGHLATPITSSAVTR	6	46.4	16.136	Photosystem I reaction center subunit XI	AT4G12800	2e-29	23.0529	PsaL	photosystem I	a) photophosphorylation	plastid
25	1015	1634	694.32	A0T0B9	DFSIGKNPNPASIK;EQCLALGTQLR;EQIFEMPIGGAAIMR;IFPSGEVQYLHPK;KEQCLALGTQLR;SAEVEEKYAITWTSPK;SGENLLYLAR;SGENLLYLARK;TFKINDYK;TLNLQTPFPTFGGSTGGWLR;YAITWTSPK	9	62.6	15.567	Photosystem I reaction center subunit II	AT1G03130	1e-59	22.3078	PsaD-2	photosystem I	a) photophosphorylation	plastid
25	1015	1634	650.65	B7GC71	VEAIVSPR	1	3.2	26.839	FAD-binding domain-containing protein (Fragment)	AT3G24200	4e-40	55.0738	FAD/NAD(P)-binding oxidoreductase family	coenzyme metabolism	i) other metabolic pathways	mitochondrion
25	1015	1634	53.299	B7FSP4	HYGEGEPGDLGFDGGQLK;LSDIQTDLK;SIPFLVKPDK	3	18.6	21.107	Protein fucoxanthin chlorophyll a/c protein	AT3G47470	1e-13	27.735	Protein fucoxanthin chlorophyll a/c protein	photosystem I	a) photophosphorylation	plastid
26	1015	2035	743.88	A0A6B9XT71	FSAKQELEDLTK;FSAKQELEDLTKGL;PFSDIITSVR;PNEYFTQDR;QELEDLTK;QELEDLTKGL;QQIPLVNDR;QQIPLVNDRFSAK;QQIPLVNDRFSAKQELEDLTK;SGGSTGERPFSDIITSVR	10	59.5	9.4996	Cytochrome b559 subunit alpha	ATCG00580	9e-40	9.39709	PsbE, alpha-Cyt b559	photosystem II	a) photophosphorylation	plastid
26	1015	2035	60.626	A0A6B9XQT1	AILQNLPAYR;ANFIKPYNDDPFVGHLATPITSSAVTR;FGLTPLLR;GLEIGLAHGYFLMGPFVK;KAWDQFK;PYNDDPFVGHLATPITSSAVTR	6	46.4	16.136	Photosystem I reaction center subunit XI	AT4G12800	2e-29	23.0529	PsaL	photosystem I	a) photophosphorylation	plastid
27	1015	2115	2587.1	A0T0F3	VNYSGTNTNNFALSELVEVSSPK	1	33.3	7.8567	Photosystem I reaction center subunit IV	AT4G28750	5e-19	14.9677	PsaE-1	photosystem I	a) photophosphorylation	plastid
27	1015	2115	193.48	A0A6B9XT71	FSAKQELEDLTK;FSAKQELEDLTKGL;PFSDIITSVR;PNEYFTQDR;QELEDLTK;QELEDLTKGL;QQIPLVNDR;QQIPLVNDRFSAK;QQIPLVNDRFSAKQELEDLTK;SGGSTGERPFSDIITSVR	10	59.5	9.4996	Cytochrome b559 subunit alpha	ATCG00580	9e-40	9.39709	PsbE, alpha-Cyt b559	photosystem II	a) photophosphorylation	plastid
28	1180	264	2163.9	B7GC36	AFDVRPVTK;APFLQGAK;AVLEASNEFGR;DAAPVVIDYK;DNTDMLLGDAK;ETYALEKR;FAIHPVAGR;FFAGQMTAAGK;GKMMYPAPLPPAPAAPAK;GQTYDALSSQANISGYR;KPGFFYLDHNDDAVR;LLLSAGPQTTK;LPTTSSSLYSNNISK;LVAPGFSVVVEEGAGR;MMYPAPLPPAPAAPAK;NSFFSNADYEAAGAK;QAPIMVTK;SLAAGYAGVDNPVFIK;VAATPESVAR;VWNSNQVIVMK;VWNSNQVIVMKR	20	20.8	110.35	NAD(P) transhydrogenase, mitochondrial	AT4G25730	0.96	92.2724	FtsJ-like methyltransferase family	nucleic acid metabolism - general	d) nucleic acid biosynthesis & processing	nucleus
29	1180	327	1317.6	B7GCM8	AVPYWIDDVSLR;EADEWETLVR;EITQVIVSK;FPHAVLEIK;FTVDESEVQQVLTNTYPIAEKK;FVHGCAVLLPEDVR;GDYSDVVVR;HLPVFLQK;ILADATVGVGPGANQVYNHLLPFGTTVNDR;ILGTEALLK;INITEEDFLK;LDKTPGAIALR;LDQIITQLTETKPSR;LELGGGSLTPPK;LSNIYAALR;QNYVLDGPLAPTSIQK;TAFQIPFDATVR;TSTGESDSQFTNSVYLDNDQLELYHGR;VEVFTLSQVTDLR;VFFANER;VSLDTNLCMISER;YVNINFMGFHK	22	39.9	81.996	SPX domain-containing protein	AT4G11810	0.0005	79.4235	Major Facilitator Superfamily with SPX (SYG1/Pho81/XPR1) domain-containing	other transporters	c) transport	vacuole
29	1180	327	35.565	B7GES3	ANNTLTIEDSGIGMTK;APFDMFDGGSK;AVETSPFLER;ELISNASDALDK;EVLDDKVEK;FYEAFSK;GIVDSEDLPLNISR;KPDDVSQDEYVAFYK;SGEEMTSLDDYVGR;SVSNDWEEHAAVK;TMEINPQNSIIVALR;VDLVNNLGTIAK	11	19.2	80.548	Heat shock protein 90	AT5G56000	0	80.1454	HEAT SHOCK PROTEIN 81.4	other HSPs	g) protein folding & processing	cytosol
29	1180	327	7.3318	B7GC36	AFDVRPVTK;APFLQGAK;AVLEASNEFGR;DAAPVVIDYK;DNTDMLLGDAK;ETYALEKR;FAIHPVAGR;FFAGQMTAAGK;GKMMYPAPLPPAPAAPAK;GQTYDALSSQANISGYR;KPGFFYLDHNDDAVR;LLLSAGPQTTK;LPTTSSSLYSNNISK;LVAPGFSVVVEEGAGR;MMYPAPLPPAPAAPAK;NSFFSNADYEAAGAK;QAPIMVTK;SLAAGYAGVDNPVFIK;VAATPESVAR;VWNSNQVIVMK;VWNSNQVIVMKR	20	20.8	110.35	NAD(P) transhydrogenase, mitochondrial	AT4G25730	0.96	92.2724	FtsJ-like methyltransferase family	nucleic acid metabolism - general	d) nucleic acid biosynthesis & processing	nucleus
30	1180	350	1028	B7FTS9	ALFDLEK;ALSYPDGFDAHR;DSNAIVGNFADR;ESDSSTVVHVK;GLEETAYQDGAISFIR;KALFDLEK;MSDPTEHDANPATGK;SFRNDIAR;SLGVGLNR;VFVEETVK;VFVEETVKESDSSTVVHVK	11	15.2	68.779	Uncharacterized protein	AT4G31110	0.032	88.7589	Wall-associated kinase family	signal transduction	i) other metabolic pathways	plasma membrane
30	1180	350	602.59	B7GC71	VEAIVSPR	1	3.2	26.839	FAD-binding domain-containing protein (Fragment)	AT3G24200	4e-40	55.0738	FAD/NAD(P)-binding oxidoreductase family	coenzyme metabolism	i) other metabolic pathways	mitochondrion
30	1180	350	434.94	A0A8J9SU57	SGVGISSMGVMNPGLVMR	1	11.9	15.224	V-type proton ATPase proteolipid subunit (Fragment)	AT1G19910	3e-61	16.6438	ATPase subunit C; vacuolar H+-pumping ATPase 16 kDa proteolipid (ava-p2)	redox homeostasis	i) other metabolic pathways	vacuole
30	1180	350	123.91	B7FQ84	DAGAISGLNVLR;DKIPADDKTALEAAIEDAIK;FEDLCMDYFK;GQVDEIVLVGGSTR;IINEPTAAAIAYGLDQKGEEK;LSELLLLDVTPLSLGLETAGGVMTTLIK;LVDYFLQDFK;LVDYFLQDFKR;NAVVTVPAYFNDSQR;TLSSSTQAHIEIDSLFDGIDFNSTITR;TTPSYVAFTETER;VVSGPGGTPIIEVDYK	12	28.6	70.961	Protein heat shock protein Hsp70	AT3G12580	0	71.1054	protein heat shock protein Hsp70	other HSPs	g) protein folding & processing	cytosol
30	1180	350	120.36	A0A6B9XT60	ALGRPQDMFSDK;DAVETSFAK;DYTPANNYNNLLDR;ELMSQLYPSFSK;FPCDGPGR;GLAPFFSGHWGEYSDFLTFK;LLDAGVAPQEIPLPHEFLINR;LNFAPAIQPR;NVQIFVEK;TNWGIGHSMK;WAQPGHFSR	11	17.7	83.595	Photosystem I P700 chlorophyll a apoprotein A1	ATCG00350	0	83.2353	PsaA	photosystem I	a) photophosphorylation	plastid
30	1180	350	61.178	B7GCT3	AVDIDVQNKR	1	2.1	52.276	FAD/NAD(P)-binding domain-containing protein (Fragment)	AT1G07180	3e-55	56.6313	NDA1	alternative oxidoreductases	b) oxidative phosphorylation	mitochondrion
30	1180	350	58.17	B7GCM8	AVPYWIDDVSLR;EADEWETLVR;EITQVIVSK;FPHAVLEIK;FTVDESEVQQVLTNTYPIAEKK;FVHGCAVLLPEDVR;GDYSDVVVR;HLPVFLQK;ILADATVGVGPGANQVYNHLLPFGTTVNDR;ILGTEALLK;INITEEDFLK;LDKTPGAIALR;LDQIITQLTETKPSR;LELGGGSLTPPK;LSNIYAALR;QNYVLDGPLAPTSIQK;TAFQIPFDATVR;TSTGESDSQFTNSVYLDNDQLELYHGR;VEVFTLSQVTDLR;VFFANER;VSLDTNLCMISER;YVNINFMGFHK	22	39.9	81.996	SPX domain-containing protein	AT4G11810	0.0005	79.4235	Major Facilitator Superfamily with SPX (SYG1/Pho81/XPR1) domain-containing	other transporters	c) transport	vacuole
30	1180	350	38.008	B7FYK0	AAFGVTFIQGYGLTETCAGLTIQDFTDTR;AYPPTPPK;DVEGNPIFGR;EFGPDTTWK;GNIAGVPIASVEVK;GVTIVSFDEFCASGDTK;HGFDTPLFK;LAVSGGGPLNTEVQDFIR;LESTPDVGDK;PGMETLYDITK;SLSATGAYPIGALEQFSPTIMVAVPK;TVPVADDESHRVDPR;TYAQVGQQANQFGAALR;VHQASPVAQMLVETGFAWR;YIVYTDDLVAPNETIEMPK	15	32	79.032	Long chain acyl-coa synthetase	AT2G04350	7e-109	78.3475	long-chain acyl-CoA synthetase 1	fatty acid metabolism	i) other metabolic pathways	plastid
31	1180	373	926.89	A0A6B9XT60	ALGRPQDMFSDK;DAVETSFAK;DYTPANNYNNLLDR;ELMSQLYPSFSK;FPCDGPGR;GLAPFFSGHWGEYSDFLTFK;LLDAGVAPQEIPLPHEFLINR;LNFAPAIQPR;NVQIFVEK;TNWGIGHSMK;WAQPGHFSR	11	17.7	83.595	Photosystem I P700 chlorophyll a apoprotein A1	ATCG00350	0	83.2353	PsaA	photosystem I	a) photophosphorylation	plastid
31	1180	373	648.49	A0T0M7	DFGYSFPCDGPGR;DKPVALSIVQAR;DYDPELNKNNVLAR;EILDAHRPPGGR;FRPSLAWFK;FSQALAQDPATR;QILFEPLFAEYIQAASGK;TNFGIGHNMK;TPLANLVR	9	14.7	81.846	Photosystem I P700 chlorophyll a apoprotein A2	ATCG00340	0	82.4798	PsaB	photosystem I	a) photophosphorylation	plastid
31	1180	373	576.34	B7GC71	VEAIVSPR	1	3.2	26.839	FAD-binding domain-containing protein (Fragment)	AT3G24200	4e-40	55.0738	FAD/NAD(P)-binding oxidoreductase family	coenzyme metabolism	i) other metabolic pathways	mitochondrion
31	1180	373	311.1	A0T0E9	DFLGSLLEER;QQIISLVLKR;VLLESEVFGAK	3	17.3	20.316	ATP synthase subunit b, chloroplastic	ATCG00130	6e-05	21.0582	B subunit (F0)	cp ATP synthase	a) photophosphorylation	plastid
31	1180	373	132.24	B5Y4T4	AAAVSALTK;ASGSYQESTSTVVQAGYQFLEASLR;IVDAAMLGAIER;MVYLFIK;SIATLAITTLLK;SIVNSIISLIR;SPLALVLLVR;TSILTLLQR;VAVPDFR;VLVGFLSNFLR	10	12.4	100.5	Coatomer subunit gamma	AT4G34450	0	98.4962	gamma-2 coat protein, putative	structure	i) other metabolic pathways	golgi
32	1212	433	5904.6	B7G4H1	AFGLISCSK;ELPEDMAYLK;ELPEDMAYLKEHMKR;HVPLEAAR;IIISNSK;LEQMLPLTLGANIGTTLTAILSALVSASK;LIEHTGLPEDEDVPAK;LIEHTGLPEDEDVPAKDESPDTSDAEVDA;LLLGMSTR;MVDPLTDK;MVDPLTDKIIISNSK;NVNLEDGDSWDGPIK;NVNLEDGDSWDGPIKK;QGIYMIMGANIGTSVTNTIVAMGQMGDGDQLER;TSGDCPAFFQGDASAK;VVIKELPEDMAYLK	13	18.5	65.728	Uncharacterized protein	AT2G33130	0.34	11.3911	ralf-like 18	other processes	i) other metabolic pathways	extracellular
32	1212	433	647.51	A0T0M7	DFGYSFPCDGPGR;DKPVALSIVQAR;DYDPELNKNNVLAR;EILDAHRPPGGR;FRPSLAWFK;FSQALAQDPATR;QILFEPLFAEYIQAASGK;TNFGIGHNMK;TPLANLVR	9	14.7	81.846	Photosystem I P700 chlorophyll a apoprotein A2	ATCG00340	0	82.4798	PsaB	photosystem I	a) photophosphorylation	plastid
32	1212	433	633.82	A0A6B9XT60	ALGRPQDMFSDK;DAVETSFAK;DYTPANNYNNLLDR;ELMSQLYPSFSK;FPCDGPGR;GLAPFFSGHWGEYSDFLTFK;LLDAGVAPQEIPLPHEFLINR;LNFAPAIQPR;NVQIFVEK;TNWGIGHSMK;WAQPGHFSR	11	17.7	83.595	Photosystem I P700 chlorophyll a apoprotein A1	ATCG00350	0	83.2353	PsaA	photosystem I	a) photophosphorylation	plastid
32	1212	433	603.21	B7G4H0	ELPDDMIYLK	1	2.3	47.02	Uncharacterized protein	AT1G70140	1.3	83.6074	FH8 formin 8	structure	i) other metabolic pathways	plasma membrane
32	1212	433	484.42	B7GBF0	CPAFFQADASAK;DLSPDTSDSDEVAA;ELPEDMIYLK;FGLISCNK;IITAVAK;KFGLISCNK;LIEHTGLPEDEEAGEAK;LIEHTGLPEDEEAGEAKDLSPDTSDSDEVAA;LVIKELPEDMIYLK;MEATEAEVK;MLLGMSTR;MVDPLSDMVIISNSK;NVNLEDGESWDGPIK;NVNLEDGESWDGPIKK;QGIYMIMGANIGTSVTNTIVAMGQMGDGDQLER;SAENPEVENLK;SAENPEVENLKMEATEAEVK	16	22.6	62.879	Uncharacterized protein	AT2G34030	1.2	63.7013	Calcium-binding EF-hand family	other processes	i) other metabolic pathways	extracellular
32	1212	433	372.96	B7GC71	VEAIVSPR	1	3.2	26.839	FAD-binding domain-containing protein (Fragment)	AT3G24200	4e-40	55.0738	FAD/NAD(P)-binding oxidoreductase family	coenzyme metabolism	i) other metabolic pathways	mitochondrion
33	1192	490	63993	E9PAI6	ASAATGETKGSYLNITAGTMEEVYK;AVSALRLEDMR;DDENINSQPFMR;DISFNYTSTDTSDFSVTPTANV;DNDLILHLHR;FLYCMEGINR;GGLDFLKDDENINSQPFMR;GSYLNITAGTMEEVYK;GSYLNITAGTMEEVYKR;IPHSYLK;LEGDPLMIK;MCGVDHIHAGTVVGK;MGYWDAAYAVK;NEGADYFNSDIGPQILR;NHGINFR;NTDVLALFR;TCGPLQTALDLWK;VVYEGLKGGLDFLK;YESGVIPYAK	6	20.4	54.006	Ribulose bisphosphate carboxylase large chain	ATCG00490	0	52.9579	RbcL, ribulose-bisphosphate carboxylases, large subunit	Calvin cycle	f) carbon fixation	plastid
33	1192	490	3314.6	B7G4H1	AFGLISCSK;ELPEDMAYLK;ELPEDMAYLKEHMKR;HVPLEAAR;IIISNSK;LEQMLPLTLGANIGTTLTAILSALVSASK;LIEHTGLPEDEDVPAK;LIEHTGLPEDEDVPAKDESPDTSDAEVDA;LLLGMSTR;MVDPLTDK;MVDPLTDKIIISNSK;NVNLEDGDSWDGPIK;NVNLEDGDSWDGPIKK;QGIYMIMGANIGTSVTNTIVAMGQMGDGDQLER;TSGDCPAFFQGDASAK;VVIKELPEDMAYLK	13	18.5	65.728	Uncharacterized protein	AT2G33130	0.34	11.3911	ralf-like 18	other processes	i) other metabolic pathways	extracellular
33	1192	490	1448.1	A0T0M7	DFGYSFPCDGPGR;DKPVALSIVQAR;DYDPELNKNNVLAR;EILDAHRPPGGR;FRPSLAWFK;FSQALAQDPATR;QILFEPLFAEYIQAASGK;TNFGIGHNMK;TPLANLVR	9	14.7	81.846	Photosystem I P700 chlorophyll a apoprotein A2	ATCG00340	0	82.4798	PsaB	photosystem I	a) photophosphorylation	plastid
33	1192	490	1259.7	B7GC71	VEAIVSPR	1	3.2	26.839	FAD-binding domain-containing protein (Fragment)	AT3G24200	4e-40	55.0738	FAD/NAD(P)-binding oxidoreductase family	coenzyme metabolism	i) other metabolic pathways	mitochondrion
33	1192	490	1223.4	A0A6B9XT60	ALGRPQDMFSDK;DAVETSFAK;DYTPANNYNNLLDR;ELMSQLYPSFSK;FPCDGPGR;GLAPFFSGHWGEYSDFLTFK;LLDAGVAPQEIPLPHEFLINR;LNFAPAIQPR;NVQIFVEK;TNWGIGHSMK;WAQPGHFSR	11	17.7	83.595	Photosystem I P700 chlorophyll a apoprotein A1	ATCG00350	0	83.2353	PsaA	photosystem I	a) photophosphorylation	plastid
33	1192	490	925.77	B7GBF0	CPAFFQADASAK;DLSPDTSDSDEVAA;ELPEDMIYLK;FGLISCNK;IITAVAK;KFGLISCNK;LIEHTGLPEDEEAGEAK;LIEHTGLPEDEEAGEAKDLSPDTSDSDEVAA;LVIKELPEDMIYLK;MEATEAEVK;MLLGMSTR;MVDPLSDMVIISNSK;NVNLEDGESWDGPIK;NVNLEDGESWDGPIKK;QGIYMIMGANIGTSVTNTIVAMGQMGDGDQLER;SAENPEVENLK;SAENPEVENLKMEATEAEVK	16	22.6	62.879	Uncharacterized protein	AT2G34030	1.2	63.7013	Calcium-binding EF-hand family	other processes	i) other metabolic pathways	extracellular
33	1192	490	570.85	A0A1W6FBN7	DDENINSQPFMR;DTDVLALFR;GGLDFLKDDENINSQPFMR;IPHSYLK;LEGDPLMIK;NHGINFR;TCGPLQTALDLWK;VVYEGLKGGLDFLK;YESGVIPYAK	1	1.8	53.857	Ribulose bisphosphate carboxylase large chain (Fragment)	ATCG00490	0	52.9579	RbcL, ribulose-bisphosphate carboxylases, large subunit	Calvin cycle	f) carbon fixation	plastid
33	1192	490	521.97	Q5EUA2	ALRLPLQDVYK;EHALLAYTLGVK;IGGIGTVPVGR;LPLQDVYK	4	12.1	31.012	Elongation factor 1 alpha (Fragment)	AT5G60390	2e-165	49.5051	GTP binding Elongation factor Tu family	other processes	i) other metabolic pathways	cytosol
33	1192	490	93.765	A0A8J9T7T8	ISGLIYEETR;TVTAMDVVYALK;VFLENVIR	3	50.8	6.7357	Histone H4 (Fragment)	AT1G07660	4e-35	11.4102	Histone superfamily protein	nucleic acid metabolism - general	d) nucleic acid biosynthesis & processing	nucleus
33	1192	490	86.948	A0T097	AAEDPEFETFYTK;AFTPTQSEETYSMVTANR;AWMAAQDQPHENFVFPEEVLPR;AYDFVSQELR;FWSQIFGVAFSNK;GIFDLIDDWLK;GIFDLIDDWLKK;NILLNEGIR;TIAIGQNQER	9	30.5	39.077	Photosystem II D2 protein	ATCG00270	0	39.5496	PsbD, D2	photosystem II	a) photophosphorylation	plastid
33	1192	490	20.407	B7FVS8	DSNIYGLLNSDWKR	1	2.9	55.046	N-acetyltransferase domain-containing protein	AT2G32020	0.011	20.9984	superfamily protein	other processes	i) other metabolic pathways	nucleus
34	1180	524	96072	B7G150	AIMLMGLDGHANVAEDIGR;AIMLMGLDGHANVAEDIGRQLLTYGR;APTTDVTTLDSGLR;AVEILSDILLHSK;AVEILSDILLHSKLDEAAIDR;AVEILSDILLHSKLDEAAIDRER;DGLELAMEPAIFTGSDYLVK;EMAEVNKQQEELVLDHLHATAFQGTGLGR;EQTVYFAK;ERDVILR;FINDQDHALAAVGGIHELPDYTWVR;FINDQDHALAAVGGIHELPDYTWVRR;HSYWLRY;IDAVTKDDIR;IDAVTKDDIRATAAK;KVDDLMWHVMNNLVR;LDEAAIDR;LDEAAIDRER;LDEAAIDRERDVILR;LVHTPSEEEVER;LVHTPSEEEVERAK;LVHTPSEEEVERAKLNLK;MTPAEIFSR;MTPAEIFSRIDA…	39	73.4	52.646	mitochondrial processing peptidase	AT3G02090	3e-164	59.1632	MPPbeta	complex III	b) oxidative phosphorylation	mitochondrion
34	1180	524	4113.4	A0A8J9SU57	SGVGISSMGVMNPGLVMR	1	11.9	15.224	V-type proton ATPase proteolipid subunit (Fragment)	AT1G19910	3e-61	16.6438	ATPase subunit C; vacuolar H+-pumping ATPase 16 kDa proteolipid (ava-p2)	redox homeostasis	i) other metabolic pathways	vacuole
34	1180	524	1955.3	B7G116	EIMAIPYGPNFSSR;HAASDWLYNVR;IHQTAVPLNYAR;KIWENILSVSR;LLLEDPLKTLETR;MMNLVAAYPYLLR	6	15.5	53.752	Uncharacterized protein	AT2G45870	6e-14	46.2825	Bestrophin-like (B are involved in CO2 concentrating mechanism in c. reinhardtii)	other proteins	f) carbon fixation	plastid
34	1180	524	1649.4	B7GEE7	APIVPVTVLTGFLGSGK;ELLGINAFDLKR;LDSVITVTDAK;LVVEDGANLYR;MYKLDSVITVTDAK	5	13.7	44.368	CobW C-terminal domain-containing protein	AT1G15730	3e-89	50.2614	Cobalamin biosynthesis CobW-like protein	other processes	i) other metabolic pathways	plastid
34	1180	524	1070.7	E9PAI6	ASAATGETKGSYLNITAGTMEEVYK;AVSALRLEDMR;DDENINSQPFMR;DISFNYTSTDTSDFSVTPTANV;DNDLILHLHR;FLYCMEGINR;GGLDFLKDDENINSQPFMR;GSYLNITAGTMEEVYK;GSYLNITAGTMEEVYKR;IPHSYLK;LEGDPLMIK;MCGVDHIHAGTVVGK;MGYWDAAYAVK;NEGADYFNSDIGPQILR;NHGINFR;NTDVLALFR;TCGPLQTALDLWK;VVYEGLKGGLDFLK;YESGVIPYAK	6	20.4	54.006	Ribulose bisphosphate carboxylase large chain	ATCG00490	0	52.9579	RbcL, ribulose-bisphosphate carboxylases, large subunit	Calvin cycle	f) carbon fixation	plastid
34	1180	524	461.91	A0T0B2	ADIPFRR;AGPMNKGDGIAEAWLGHPIFR;DVFTGIGAEVTEQVEFGVFQK;GDGIAEAWLGHPIFR;IPDKLAFYDYIGNNPAK;KSQLGEVFEFDR;KSQLGEVFEFDRTSLESDGVFR;LAFYDYIGNNPAK;MPAFFETFPVILVDK;MPAFFETFPVILVDKDGIIR;QGMFVMPFMTR;QVEASVSEGLSESQAWSR;RMPAFFETFPVILVDK;RMPAFFETFPVILVDKDGIIR;SQLGEVFEFDR;SQLGEVFEFDRTSLESDGVFR;TGEPALDLPK;TIFRDVFTGIGAEVTEQVEFGVFQK;TSLESDGVFR;VHTVVLNDPGR;YQWDSGYFQQEIER;YSIEQVGVTVDFYGGK	8	16.9	56.399	Photosystem II CP47 reaction center protein	ATCG00680	0	56.0402	PsbB, CP47	photosystem II	a) photophosphorylation	plastid
34	1180	524	343.57	Q5G928	AVLTDLEPGTMDSIR;LAVNMVPFPR;VADQFTVMFR;VLTVPELTQQAFDAK	4	12.4	44.653	Tubulin beta chain (Fragment)	AT5G23860	0	50.6098	tubulin beta 8; beta-tubulin	structure	i) other metabolic pathways	cytosol
34	1180	524	290.96	B7G3X3	AFLAMAEPER;VQFSSVLGPFK	2	4.7	49.458	Glutamate dehydrogenase	AT1G51720	4e-100	70.9395	Amino acid dehydrogenase family	amino acid metabolism	i) other metabolic pathways	nucleus
34	1180	524	144.24	A0A8J9X627	TATFAIGTLAR;VLITTDLLAR	2	6.5	37.472	RNA helicase (Fragment)	AT3G13920	8e-180	46.7072	Eukaryotic protein biosynthesis initiation factor 4A1 (EIF4A1)	protein biosynthesis	d) nucleic acid biosynthesis & processing	cytosol
34	1180	524	83.542	A0A8J9S5R0	AHASVAGVPALLPK;GLVDAIESLTK;HELSLKPVADHLAK;IGDSLVEDSMIDTAK;IGDSLVEDSMIDTAKDLLK;IIADGLAK;IVVNGPAGVFEVPPFDEGTR;LPVIEGLLK;NASSDEQIAAIIGGSK;NVFDVIEALQK;TFELNTDAGIDDGWMGLDIGPK;TIILPVDAVCSQSFPK;TLASYADGYVNDAFGTSHR;VDFNVPMNSDGK;VSTKLPVIEGLLK	15	44.7	45.993	Phosphoglycerate kinase	AT1G79550	6e-110	42.1342	phosphoglycerate kinase	signal transduction	i) other metabolic pathways	cytosol
34	1180	524	64.86	A0A8J9T7T8	ISGLIYEETR;TVTAMDVVYALK;VFLENVIR	3	50.8	6.7357	Histone H4 (Fragment)	AT1G07660	4e-35	11.4102	Histone superfamily protein	nucleic acid metabolism - general	d) nucleic acid biosynthesis & processing	nucleus
34	1180	524	52.396	A0T0M7	DFGYSFPCDGPGR;DKPVALSIVQAR;DYDPELNKNNVLAR;EILDAHRPPGGR;FRPSLAWFK;FSQALAQDPATR;QILFEPLFAEYIQAASGK;TNFGIGHNMK;TPLANLVR	9	14.7	81.846	Photosystem I P700 chlorophyll a apoprotein A2	ATCG00340	0	82.4798	PsaB	photosystem I	a) photophosphorylation	plastid
35	1132	596	42837	B5Y3H8	AAIEKLVTEFQYLR;ADTNAINITLNSFGTPLNEPSMR;DEINKFVPVFSYHSPWR;DINELIEQCHPLGMFK;FVPVFSYHSPWR;GYADLYQTVLVDTPVGPYFAMFLQESSEHR;IGGDTSQIMGELLK;IGGDTSQIMGELLKVR;LKEQEIR;LNLTESDYSDALADSATMTPASLQK;LVTEFQYLR;LYPSVGHLYPAGTTMLIDVQDEDELGR;NMVWVSECILQQQK;NVLEEVEIEIIK;RLYPSVGHLYPAGTTMLIDVQDEDELGR;SIDDAFYER;SIPTFENSSR;VRADTNAINITLNSFGTPLNEPSMR;YWLEDFYQFAMK	18	53.3	44.45	V-type proton ATPase subunit	AT3G28710	3e-102	40.7941	ATPase, V0/A0 complex, subunit C/D	redox homeostasis	i) other metabolic pathways	vacuole
35	1132	596	5406.5	A0A8J9SU57	SGVGISSMGVMNPGLVMR	1	11.9	15.224	V-type proton ATPase proteolipid subunit (Fragment)	AT1G19910	3e-61	16.6438	ATPase subunit C; vacuolar H+-pumping ATPase 16 kDa proteolipid (ava-p2)	redox homeostasis	i) other metabolic pathways	vacuole
35	1132	596	4647.7	A0T0B2	ADIPFRR;AGPMNKGDGIAEAWLGHPIFR;DVFTGIGAEVTEQVEFGVFQK;GDGIAEAWLGHPIFR;IPDKLAFYDYIGNNPAK;KSQLGEVFEFDR;KSQLGEVFEFDRTSLESDGVFR;LAFYDYIGNNPAK;MPAFFETFPVILVDK;MPAFFETFPVILVDKDGIIR;QGMFVMPFMTR;QVEASVSEGLSESQAWSR;RMPAFFETFPVILVDK;RMPAFFETFPVILVDKDGIIR;SQLGEVFEFDR;SQLGEVFEFDRTSLESDGVFR;TGEPALDLPK;TIFRDVFTGIGAEVTEQVEFGVFQK;TSLESDGVFR;VHTVVLNDPGR;YQWDSGYFQQEIER;YSIEQVGVTVDFYGGK	8	16.9	56.399	Photosystem II CP47 reaction center protein	ATCG00680	0	56.0402	PsbB, CP47	photosystem II	a) photophosphorylation	plastid
35	1132	596	3769.7	A0A8J9TF71	ASAGDIATFNILHGFPEALVR;LNLTESDYSDALADSATMTPASLQK;SSFLTDADYHHLTQCETLDDVR	2	51.8	8.9709	Uncharacterized protein (Fragment)	AT3G28710	7e-12	40.7941	ATPase, V0/A0 complex, subunit C/D	redox homeostasis	i) other metabolic pathways	vacuole
35	1132	596	2188.6	B7G0V7	ALSLATWSFVR;LLTSPVPLFYSR;LPAPQAQAIIDAAHRPNR;NLLAIGSSGVYK;NQVHQAVTIFEDNLGSSER	5	15.8	50.456	Uncharacterized protein	AT3G61320	4e-39	46.5417	bestrophin	other processes	i) other metabolic pathways	plastid
35	1132	596	381.68	B7G878	AGFAGDDAPR;DLTDYLMK;SFELPDGNIIVIGNER;SVFPSLIGR;VAPEAHPVLLTEAPQNPK	5	16.2	41.79	Actin/actin like protein	AT3G12110	0	41.677	actin	structure	i) other metabolic pathways	cytosol
35	1132	596	337.89	B7G150	AIMLMGLDGHANVAEDIGR;AIMLMGLDGHANVAEDIGRQLLTYGR;APTTDVTTLDSGLR;AVEILSDILLHSK;AVEILSDILLHSKLDEAAIDR;AVEILSDILLHSKLDEAAIDRER;DGLELAMEPAIFTGSDYLVK;EMAEVNKQQEELVLDHLHATAFQGTGLGR;EQTVYFAK;ERDVILR;FINDQDHALAAVGGIHELPDYTWVR;FINDQDHALAAVGGIHELPDYTWVRR;HSYWLRY;IDAVTKDDIR;IDAVTKDDIRATAAK;KVDDLMWHVMNNLVR;LDEAAIDR;LDEAAIDRER;LDEAAIDRERDVILR;LVHTPSEEEVER;LVHTPSEEEVERAK;LVHTPSEEEVERAKLNLK;MTPAEIFSR;MTPAEIFSRIDA…	39	73.4	52.646	mitochondrial processing peptidase	AT3G02090	3e-164	59.1632	MPPbeta	complex III	b) oxidative phosphorylation	mitochondrion
35	1132	596	177.78	A0T096	AAEYMTHAPLGSLNSVGGVATEINSVNYVSPR;ANEPVLSMRPID;APWVEPLR;APWVEPLRGPNGLDINK;DIESTGFAWWSGNAR;GPNGLDINK;LGANVSSAQGPTGLGK;LITTPTLNPIVIFGYVFR;NDIQPWQER;RAAEYMTHAPLGSLNSVGGVATEINSVNYVSPR;SPSGEIIFGGETMR;SPSGEIIFGGETMRFWDLR	0	0	51.662	Photosystem II CP43 reaction center protein	ATCG00280	0	51.8707	PsbC, CP43	photosystem II	a) photophosphorylation	plastid
35	1132	596	71.884	A0A8J9X5B1	AGLQFPVGR;HLQLAIR	2	11.7	14.354	Histone H2A (Fragment)	AT1G52740	6e-60	14.2725	HTA9 histone H2A protein 9	nucleic acid metabolism - general	d) nucleic acid biosynthesis & processing	nucleus
35	1132	596	66.964	B7FW24	DIVFANTDDMIK	1	3.1	43.206	Aminoacyl-transfer RNA synthetases class-II family profile domain-containing protein	AT5G16230	7.9	45.8628	Plant stearoyl-acyl-carrier-protein desaturase family protein	fatty acid metabolism	i) other metabolic pathways	plastid
35	1132	596	54.53	A0A8J9T7T8	ISGLIYEETR;TVTAMDVVYALK;VFLENVIR	3	50.8	6.7357	Histone H4 (Fragment)	AT1G07660	4e-35	11.4102	Histone superfamily protein	nucleic acid metabolism - general	d) nucleic acid biosynthesis & processing	nucleus
35	1132	596	54.091	B7FTS9	ALFDLEK;ALSYPDGFDAHR;DSNAIVGNFADR;ESDSSTVVHVK;GLEETAYQDGAISFIR;KALFDLEK;MSDPTEHDANPATGK;SFRNDIAR;SLGVGLNR;VFVEETVK;VFVEETVKESDSSTVVHVK	11	15.2	68.779	Uncharacterized protein	AT4G31110	0.032	88.7589	Wall-associated kinase family	signal transduction	i) other metabolic pathways	plasma membrane
35	1132	596	53.473	B7FQZ6	AMGSSLTVGVPGEAK;ANAIDFCVVGPAQTK;AYFTATGVPAPK;TYGGFVDAVCDK;VEGFDFSTSAVK	5	16	45.502	Uncharacterized protein	AT2G03120	0.33	38.3413	signal peptide peptidase	proteases	g) protein folding & processing	ER
35	1132	596	37.527	E9PAI6	ASAATGETKGSYLNITAGTMEEVYK;AVSALRLEDMR;DDENINSQPFMR;DISFNYTSTDTSDFSVTPTANV;DNDLILHLHR;FLYCMEGINR;GGLDFLKDDENINSQPFMR;GSYLNITAGTMEEVYK;GSYLNITAGTMEEVYKR;IPHSYLK;LEGDPLMIK;MCGVDHIHAGTVVGK;MGYWDAAYAVK;NEGADYFNSDIGPQILR;NHGINFR;NTDVLALFR;TCGPLQTALDLWK;VVYEGLKGGLDFLK;YESGVIPYAK	6	20.4	54.006	Ribulose bisphosphate carboxylase large chain	ATCG00490	0	52.9579	RbcL, ribulose-bisphosphate carboxylases, large subunit	Calvin cycle	f) carbon fixation	plastid
36	1141	619	5004.2	A0T096	AAEYMTHAPLGSLNSVGGVATEINSVNYVSPR;ANEPVLSMRPID;APWVEPLR;APWVEPLRGPNGLDINK;DIESTGFAWWSGNAR;GPNGLDINK;LGANVSSAQGPTGLGK;LITTPTLNPIVIFGYVFR;NDIQPWQER;RAAEYMTHAPLGSLNSVGGVATEINSVNYVSPR;SPSGEIIFGGETMR;SPSGEIIFGGETMRFWDLR	0	0	51.662	Photosystem II CP43 reaction center protein	ATCG00280	0	51.8707	PsbC, CP43	photosystem II	a) photophosphorylation	plastid
36	1141	619	4875.6	A0A8J9SU57	SGVGISSMGVMNPGLVMR	1	11.9	15.224	V-type proton ATPase proteolipid subunit (Fragment)	AT1G19910	3e-61	16.6438	ATPase subunit C; vacuolar H+-pumping ATPase 16 kDa proteolipid (ava-p2)	redox homeostasis	i) other metabolic pathways	vacuole
36	1141	619	925.56	A0T0B2	ADIPFRR;AGPMNKGDGIAEAWLGHPIFR;DVFTGIGAEVTEQVEFGVFQK;GDGIAEAWLGHPIFR;IPDKLAFYDYIGNNPAK;KSQLGEVFEFDR;KSQLGEVFEFDRTSLESDGVFR;LAFYDYIGNNPAK;MPAFFETFPVILVDK;MPAFFETFPVILVDKDGIIR;QGMFVMPFMTR;QVEASVSEGLSESQAWSR;RMPAFFETFPVILVDK;RMPAFFETFPVILVDKDGIIR;SQLGEVFEFDR;SQLGEVFEFDRTSLESDGVFR;TGEPALDLPK;TIFRDVFTGIGAEVTEQVEFGVFQK;TSLESDGVFR;VHTVVLNDPGR;YQWDSGYFQQEIER;YSIEQVGVTVDFYGGK	8	16.9	56.399	Photosystem II CP47 reaction center protein	ATCG00680	0	56.0402	PsbB, CP47	photosystem II	a) photophosphorylation	plastid
36	1141	619	864.94	A0A8J9SEC3	AGISIVHTGIR	1	11.5	9.7414	V-ATPase proteolipid subunit C-like domain-containing protein (Fragment)	AT2G16510	1e-26	16.5727	ATPase, F0/V0 complex, subunit C protein	redox homeostasis	i) other metabolic pathways	vacuole,golgi,plasma membrane
36	1141	619	585.16	B7FV45	LLTSPIPLFYAR	1	3.2	42.365	Uncharacterized protein (Fragment)	AT3G61320	1e-33	46.5417	bestrophin	other processes	i) other metabolic pathways	plastid
36	1141	619	161.46	B7FU36	VLQAGGFALR;VTGVTLNPYQVTR	2	7.6	34.473	Methyltransferase (Fragment)	AT5G13710	5e-100	38.2705	SMT1, CPH sterol methyltransferase 1	signal transduction	i) other metabolic pathways	cytosol
37	1158	762	11.619	B7G4H1	AFGLISCSK;ELPEDMAYLK;ELPEDMAYLKEHMKR;HVPLEAAR;IIISNSK;LEQMLPLTLGANIGTTLTAILSALVSASK;LIEHTGLPEDEDVPAK;LIEHTGLPEDEDVPAKDESPDTSDAEVDA;LLLGMSTR;MVDPLTDK;MVDPLTDKIIISNSK;NVNLEDGDSWDGPIK;NVNLEDGDSWDGPIKK;QGIYMIMGANIGTSVTNTIVAMGQMGDGDQLER;TSGDCPAFFQGDASAK;VVIKELPEDMAYLK	13	18.5	65.728	Uncharacterized protein	AT2G33130	0.34	11.3911	ralf-like 18	other processes	i) other metabolic pathways	extracellular
38	1350	301	20612	A0T0B2	ADIPFRR;AGPMNKGDGIAEAWLGHPIFR;DVFTGIGAEVTEQVEFGVFQK;GDGIAEAWLGHPIFR;IPDKLAFYDYIGNNPAK;KSQLGEVFEFDR;KSQLGEVFEFDRTSLESDGVFR;LAFYDYIGNNPAK;MPAFFETFPVILVDK;MPAFFETFPVILVDKDGIIR;QGMFVMPFMTR;QVEASVSEGLSESQAWSR;RMPAFFETFPVILVDK;RMPAFFETFPVILVDKDGIIR;SQLGEVFEFDR;SQLGEVFEFDRTSLESDGVFR;TGEPALDLPK;TIFRDVFTGIGAEVTEQVEFGVFQK;TSLESDGVFR;VHTVVLNDPGR;YQWDSGYFQQEIER;YSIEQVGVTVDFYGGK	8	16.9	56.399	Photosystem II CP47 reaction center protein	ATCG00680	0	56.0402	PsbB, CP47	photosystem II	a) photophosphorylation	plastid
38	1350	301	6489.9	A0T096	AAEYMTHAPLGSLNSVGGVATEINSVNYVSPR;ANEPVLSMRPID;APWVEPLR;APWVEPLRGPNGLDINK;DIESTGFAWWSGNAR;GPNGLDINK;LGANVSSAQGPTGLGK;LITTPTLNPIVIFGYVFR;NDIQPWQER;RAAEYMTHAPLGSLNSVGGVATEINSVNYVSPR;SPSGEIIFGGETMR;SPSGEIIFGGETMRFWDLR	0	0	51.662	Photosystem II CP43 reaction center protein	ATCG00280	0	51.8707	PsbC, CP43	photosystem II	a) photophosphorylation	plastid
38	1350	301	695.32	A0T097	AAEDPEFETFYTK;AFTPTQSEETYSMVTANR;AWMAAQDQPHENFVFPEEVLPR;AYDFVSQELR;FWSQIFGVAFSNK;GIFDLIDDWLK;GIFDLIDDWLKK;NILLNEGIR;TIAIGQNQER	9	30.5	39.077	Photosystem II D2 protein	ATCG00270	0	39.5496	PsbD, D2	photosystem II	a) photophosphorylation	plastid
38	1350	301	371.55	A0A8J9X7E8	LFTFPSSADFAIVSIR	1	16	10.981	Serine hydrolase (Fragment)	AT1G23140	3	18.5699	Calcium-dependent lipid-binding (CaLB domain) family	other processes	i) other metabolic pathways	cytosol
38	1350	301	221.14	Q5D706	ADLGMEVMHER;ETTENESTNYGYK;ETTENESTNYGYKFGQEEETYNIVAAHGYFGR;EWELSYR;FCGWITSTENR;FGQEEETYNIVAAHGYFGR;LIFQYASFNNSR;QSVSLWER;RQSVSLWER;TATLERR;VINTWADIINR;VINTWADIINRADLGMEVMHER	4	7.2	39.621	Photosystem II protein D1	ATCG00020	0	38.9387	PsbA, D1	photosystem II	a) photophosphorylation	plastid
39	1350	424	19321	Q5D706	ADLGMEVMHER;ETTENESTNYGYK;ETTENESTNYGYKFGQEEETYNIVAAHGYFGR;EWELSYR;FCGWITSTENR;FGQEEETYNIVAAHGYFGR;LIFQYASFNNSR;QSVSLWER;RQSVSLWER;TATLERR;VINTWADIINR;VINTWADIINRADLGMEVMHER	4	7.2	39.621	Photosystem II protein D1	ATCG00020	0	38.9387	PsbA, D1	photosystem II	a) photophosphorylation	plastid
39	1350	424	18892	A0T097	AAEDPEFETFYTK;AFTPTQSEETYSMVTANR;AWMAAQDQPHENFVFPEEVLPR;AYDFVSQELR;FWSQIFGVAFSNK;GIFDLIDDWLK;GIFDLIDDWLKK;NILLNEGIR;TIAIGQNQER	9	30.5	39.077	Photosystem II D2 protein	ATCG00270	0	39.5496	PsbD, D2	photosystem II	a) photophosphorylation	plastid
39	1350	424	1509.9	A0T0B2	ADIPFRR;AGPMNKGDGIAEAWLGHPIFR;DVFTGIGAEVTEQVEFGVFQK;GDGIAEAWLGHPIFR;IPDKLAFYDYIGNNPAK;KSQLGEVFEFDR;KSQLGEVFEFDRTSLESDGVFR;LAFYDYIGNNPAK;MPAFFETFPVILVDK;MPAFFETFPVILVDKDGIIR;QGMFVMPFMTR;QVEASVSEGLSESQAWSR;RMPAFFETFPVILVDK;RMPAFFETFPVILVDKDGIIR;SQLGEVFEFDR;SQLGEVFEFDRTSLESDGVFR;TGEPALDLPK;TIFRDVFTGIGAEVTEQVEFGVFQK;TSLESDGVFR;VHTVVLNDPGR;YQWDSGYFQQEIER;YSIEQVGVTVDFYGGK	8	16.9	56.399	Photosystem II CP47 reaction center protein	ATCG00680	0	56.0402	PsbB, CP47	photosystem II	a) photophosphorylation	plastid
39	1350	424	1314.2	A0A6B9XT60	ALGRPQDMFSDK;DAVETSFAK;DYTPANNYNNLLDR;ELMSQLYPSFSK;FPCDGPGR;GLAPFFSGHWGEYSDFLTFK;LLDAGVAPQEIPLPHEFLINR;LNFAPAIQPR;NVQIFVEK;TNWGIGHSMK;WAQPGHFSR	11	17.7	83.595	Photosystem I P700 chlorophyll a apoprotein A1	ATCG00350	0	83.2353	PsaA	photosystem I	a) photophosphorylation	plastid
39	1350	424	927.09	A0T0M7	DFGYSFPCDGPGR;DKPVALSIVQAR;DYDPELNKNNVLAR;EILDAHRPPGGR;FRPSLAWFK;FSQALAQDPATR;QILFEPLFAEYIQAASGK;TNFGIGHNMK;TPLANLVR	9	14.7	81.846	Photosystem I P700 chlorophyll a apoprotein A2	ATCG00340	0	82.4798	PsaB	photosystem I	a) photophosphorylation	plastid
39	1350	424	224.01	A0T096	AAEYMTHAPLGSLNSVGGVATEINSVNYVSPR;ANEPVLSMRPID;APWVEPLR;APWVEPLRGPNGLDINK;DIESTGFAWWSGNAR;GPNGLDINK;LGANVSSAQGPTGLGK;LITTPTLNPIVIFGYVFR;NDIQPWQER;RAAEYMTHAPLGSLNSVGGVATEINSVNYVSPR;SPSGEIIFGGETMR;SPSGEIIFGGETMRFWDLR	0	0	51.662	Photosystem II CP43 reaction center protein	ATCG00280	0	51.8707	PsbC, CP43	photosystem II	a) photophosphorylation	plastid
40	1350	562	216730	A0T0B2	ADIPFRR;AGPMNKGDGIAEAWLGHPIFR;DVFTGIGAEVTEQVEFGVFQK;GDGIAEAWLGHPIFR;IPDKLAFYDYIGNNPAK;KSQLGEVFEFDR;KSQLGEVFEFDRTSLESDGVFR;LAFYDYIGNNPAK;MPAFFETFPVILVDK;MPAFFETFPVILVDKDGIIR;QGMFVMPFMTR;QVEASVSEGLSESQAWSR;RMPAFFETFPVILVDK;RMPAFFETFPVILVDKDGIIR;SQLGEVFEFDR;SQLGEVFEFDRTSLESDGVFR;TGEPALDLPK;TIFRDVFTGIGAEVTEQVEFGVFQK;TSLESDGVFR;VHTVVLNDPGR;YQWDSGYFQQEIER;YSIEQVGVTVDFYGGK	8	16.9	56.399	Photosystem II CP47 reaction center protein	ATCG00680	0	56.0402	PsbB, CP47	photosystem II	a) photophosphorylation	plastid
40	1350	562	59805	A0T096	AAEYMTHAPLGSLNSVGGVATEINSVNYVSPR;ANEPVLSMRPID;APWVEPLR;APWVEPLRGPNGLDINK;DIESTGFAWWSGNAR;GPNGLDINK;LGANVSSAQGPTGLGK;LITTPTLNPIVIFGYVFR;NDIQPWQER;RAAEYMTHAPLGSLNSVGGVATEINSVNYVSPR;SPSGEIIFGGETMR;SPSGEIIFGGETMRFWDLR	0	0	51.662	Photosystem II CP43 reaction center protein	ATCG00280	0	51.8707	PsbC, CP43	photosystem II	a) photophosphorylation	plastid
40	1350	562	4896.1	A0T097	AAEDPEFETFYTK;AFTPTQSEETYSMVTANR;AWMAAQDQPHENFVFPEEVLPR;AYDFVSQELR;FWSQIFGVAFSNK;GIFDLIDDWLK;GIFDLIDDWLKK;NILLNEGIR;TIAIGQNQER	9	30.5	39.077	Photosystem II D2 protein	ATCG00270	0	39.5496	PsbD, D2	photosystem II	a) photophosphorylation	plastid
40	1350	562	3843.8	B7GC71	VEAIVSPR	1	3.2	26.839	FAD-binding domain-containing protein (Fragment)	AT3G24200	4e-40	55.0738	FAD/NAD(P)-binding oxidoreductase family	coenzyme metabolism	i) other metabolic pathways	mitochondrion
40	1350	562	3620	B7G0V7	ALSLATWSFVR;LLTSPVPLFYSR;LPAPQAQAIIDAAHRPNR;NLLAIGSSGVYK;NQVHQAVTIFEDNLGSSER	5	15.8	50.456	Uncharacterized protein	AT3G61320	4e-39	46.5417	bestrophin	other processes	i) other metabolic pathways	plastid
40	1350	562	3091.6	Q5D706	ADLGMEVMHER;ETTENESTNYGYK;ETTENESTNYGYKFGQEEETYNIVAAHGYFGR;EWELSYR;FCGWITSTENR;FGQEEETYNIVAAHGYFGR;LIFQYASFNNSR;QSVSLWER;RQSVSLWER;TATLERR;VINTWADIINR;VINTWADIINRADLGMEVMHER	4	7.2	39.621	Photosystem II protein D1	ATCG00020	0	38.9387	PsbA, D1	photosystem II	a) photophosphorylation	plastid
40	1350	562	431.87	B7G4R3	ATITDLVPPGVVTGDNLTTLLEHAR;DADSATVGSVALAVHVR;TPSPVVLMAAGALAGSAATLLLK	3	16.2	43.272	fructose-bisphosphate aldolase	AT1G18270	9e-13	147.051	class II aldolase	glycolysis	h) pyruvate metabolism & TCA cycle	cytosol
41	1350	668	31683	A0T096	AAEYMTHAPLGSLNSVGGVATEINSVNYVSPR;ANEPVLSMRPID;APWVEPLR;APWVEPLRGPNGLDINK;DIESTGFAWWSGNAR;GPNGLDINK;LGANVSSAQGPTGLGK;LITTPTLNPIVIFGYVFR;NDIQPWQER;RAAEYMTHAPLGSLNSVGGVATEINSVNYVSPR;SPSGEIIFGGETMR;SPSGEIIFGGETMRFWDLR	0	0	51.662	Photosystem II CP43 reaction center protein	ATCG00280	0	51.8707	PsbC, CP43	photosystem II	a) photophosphorylation	plastid
41	1350	668	5746.4	A0T0B2	ADIPFRR;AGPMNKGDGIAEAWLGHPIFR;DVFTGIGAEVTEQVEFGVFQK;GDGIAEAWLGHPIFR;IPDKLAFYDYIGNNPAK;KSQLGEVFEFDR;KSQLGEVFEFDRTSLESDGVFR;LAFYDYIGNNPAK;MPAFFETFPVILVDK;MPAFFETFPVILVDKDGIIR;QGMFVMPFMTR;QVEASVSEGLSESQAWSR;RMPAFFETFPVILVDK;RMPAFFETFPVILVDKDGIIR;SQLGEVFEFDR;SQLGEVFEFDRTSLESDGVFR;TGEPALDLPK;TIFRDVFTGIGAEVTEQVEFGVFQK;TSLESDGVFR;VHTVVLNDPGR;YQWDSGYFQQEIER;YSIEQVGVTVDFYGGK	8	16.9	56.399	Photosystem II CP47 reaction center protein	ATCG00680	0	56.0402	PsbB, CP47	photosystem II	a) photophosphorylation	plastid
42	1350	854	55322	A0T097	AAEDPEFETFYTK;AFTPTQSEETYSMVTANR;AWMAAQDQPHENFVFPEEVLPR;AYDFVSQELR;FWSQIFGVAFSNK;GIFDLIDDWLK;GIFDLIDDWLKK;NILLNEGIR;TIAIGQNQER	9	30.5	39.077	Photosystem II D2 protein	ATCG00270	0	39.5496	PsbD, D2	photosystem II	a) photophosphorylation	plastid
42	1350	854	8778.7	Q5D706	ADLGMEVMHER;ETTENESTNYGYK;ETTENESTNYGYKFGQEEETYNIVAAHGYFGR;EWELSYR;FCGWITSTENR;FGQEEETYNIVAAHGYFGR;LIFQYASFNNSR;QSVSLWER;RQSVSLWER;TATLERR;VINTWADIINR;VINTWADIINRADLGMEVMHER	4	7.2	39.621	Photosystem II protein D1	ATCG00020	0	38.9387	PsbA, D1	photosystem II	a) photophosphorylation	plastid
42	1350	854	755.83	A0T096	AAEYMTHAPLGSLNSVGGVATEINSVNYVSPR;ANEPVLSMRPID;APWVEPLR;APWVEPLRGPNGLDINK;DIESTGFAWWSGNAR;GPNGLDINK;LGANVSSAQGPTGLGK;LITTPTLNPIVIFGYVFR;NDIQPWQER;RAAEYMTHAPLGSLNSVGGVATEINSVNYVSPR;SPSGEIIFGGETMR;SPSGEIIFGGETMRFWDLR	0	0	51.662	Photosystem II CP43 reaction center protein	ATCG00280	0	51.8707	PsbC, CP43	photosystem II	a) photophosphorylation	plastid
42	1350	854	45.367	A0T0B2	ADIPFRR;AGPMNKGDGIAEAWLGHPIFR;DVFTGIGAEVTEQVEFGVFQK;GDGIAEAWLGHPIFR;IPDKLAFYDYIGNNPAK;KSQLGEVFEFDR;KSQLGEVFEFDRTSLESDGVFR;LAFYDYIGNNPAK;MPAFFETFPVILVDK;MPAFFETFPVILVDKDGIIR;QGMFVMPFMTR;QVEASVSEGLSESQAWSR;RMPAFFETFPVILVDK;RMPAFFETFPVILVDKDGIIR;SQLGEVFEFDR;SQLGEVFEFDRTSLESDGVFR;TGEPALDLPK;TIFRDVFTGIGAEVTEQVEFGVFQK;TSLESDGVFR;VHTVVLNDPGR;YQWDSGYFQQEIER;YSIEQVGVTVDFYGGK	8	16.9	56.399	Photosystem II CP47 reaction center protein	ATCG00680	0	56.0402	PsbB, CP47	photosystem II	a) photophosphorylation	plastid
43	1350	920	264980	Q5D706	ADLGMEVMHER;ETTENESTNYGYK;ETTENESTNYGYKFGQEEETYNIVAAHGYFGR;EWELSYR;FCGWITSTENR;FGQEEETYNIVAAHGYFGR;LIFQYASFNNSR;QSVSLWER;RQSVSLWER;TATLERR;VINTWADIINR;VINTWADIINRADLGMEVMHER	4	7.2	39.621	Photosystem II protein D1	ATCG00020	0	38.9387	PsbA, D1	photosystem II	a) photophosphorylation	plastid
43	1350	920	242410	A0T097	AAEDPEFETFYTK;AFTPTQSEETYSMVTANR;AWMAAQDQPHENFVFPEEVLPR;AYDFVSQELR;FWSQIFGVAFSNK;GIFDLIDDWLK;GIFDLIDDWLKK;NILLNEGIR;TIAIGQNQER	9	30.5	39.077	Photosystem II D2 protein	ATCG00270	0	39.5496	PsbD, D2	photosystem II	a) photophosphorylation	plastid
43	1350	920	7329.6	B5Y4I1	AALMLEATDAVK;AQSQIVQDAEDIK;GAADKSDPVKDAYLK;ILAEHNAVEDEDIAALEFK;LLSLMATEEANMTEK;QFGGVIYEALEQDGK;QFGGVIYEALEQDGKR;SDPVKDAYLK;SEGFFFEFDASGKPK;SSLQGAIATLK	10	31.1	41.174	ATP synthase subunit b	AT5G44180	2.7	190.397	Homeodomain-like transcriptional regulator	transcription	d) nucleic acid biosynthesis & processing	nucleus
43	1350	920	1447.9	A0T0B2	ADIPFRR;AGPMNKGDGIAEAWLGHPIFR;DVFTGIGAEVTEQVEFGVFQK;GDGIAEAWLGHPIFR;IPDKLAFYDYIGNNPAK;KSQLGEVFEFDR;KSQLGEVFEFDRTSLESDGVFR;LAFYDYIGNNPAK;MPAFFETFPVILVDK;MPAFFETFPVILVDKDGIIR;QGMFVMPFMTR;QVEASVSEGLSESQAWSR;RMPAFFETFPVILVDK;RMPAFFETFPVILVDKDGIIR;SQLGEVFEFDR;SQLGEVFEFDRTSLESDGVFR;TGEPALDLPK;TIFRDVFTGIGAEVTEQVEFGVFQK;TSLESDGVFR;VHTVVLNDPGR;YQWDSGYFQQEIER;YSIEQVGVTVDFYGGK	8	16.9	56.399	Photosystem II CP47 reaction center protein	ATCG00680	0	56.0402	PsbB, CP47	photosystem II	a) photophosphorylation	plastid
43	1350	920	508.33	A0T096	AAEYMTHAPLGSLNSVGGVATEINSVNYVSPR;ANEPVLSMRPID;APWVEPLR;APWVEPLRGPNGLDINK;DIESTGFAWWSGNAR;GPNGLDINK;LGANVSSAQGPTGLGK;LITTPTLNPIVIFGYVFR;NDIQPWQER;RAAEYMTHAPLGSLNSVGGVATEINSVNYVSPR;SPSGEIIFGGETMR;SPSGEIIFGGETMRFWDLR	0	0	51.662	Photosystem II CP43 reaction center protein	ATCG00280	0	51.8707	PsbC, CP43	photosystem II	a) photophosphorylation	plastid
43	1350	920	50.995	B7G0V7	ALSLATWSFVR;LLTSPVPLFYSR;LPAPQAQAIIDAAHRPNR;NLLAIGSSGVYK;NQVHQAVTIFEDNLGSSER	5	15.8	50.456	Uncharacterized protein	AT3G61320	4e-39	46.5417	bestrophin	other processes	i) other metabolic pathways	plastid
44	1350	1482	6794.6	A0T0B9	DFSIGKNPNPASIK;EQCLALGTQLR;EQIFEMPIGGAAIMR;IFPSGEVQYLHPK;KEQCLALGTQLR;SAEVEEKYAITWTSPK;SGENLLYLAR;SGENLLYLARK;TFKINDYK;TLNLQTPFPTFGGSTGGWLR;YAITWTSPK	9	62.6	15.567	Photosystem I reaction center subunit II	AT1G03130	1e-59	22.3078	PsaD-2	photosystem I	a) photophosphorylation	plastid
44	1350	1482	466.5	A0T097	AAEDPEFETFYTK;AFTPTQSEETYSMVTANR;AWMAAQDQPHENFVFPEEVLPR;AYDFVSQELR;FWSQIFGVAFSNK;GIFDLIDDWLK;GIFDLIDDWLKK;NILLNEGIR;TIAIGQNQER	9	30.5	39.077	Photosystem II D2 protein	ATCG00270	0	39.5496	PsbD, D2	photosystem II	a) photophosphorylation	plastid
44	1350	1482	17.66	Q5D706	ADLGMEVMHER;ETTENESTNYGYK;ETTENESTNYGYKFGQEEETYNIVAAHGYFGR;EWELSYR;FCGWITSTENR;FGQEEETYNIVAAHGYFGR;LIFQYASFNNSR;QSVSLWER;RQSVSLWER;TATLERR;VINTWADIINR;VINTWADIINRADLGMEVMHER	4	7.2	39.621	Photosystem II protein D1	ATCG00020	0	38.9387	PsbA, D1	photosystem II	a) photophosphorylation	plastid
45	1350	1619	25657	A0A6B9XQT1	AILQNLPAYR;ANFIKPYNDDPFVGHLATPITSSAVTR;FGLTPLLR;GLEIGLAHGYFLMGPFVK;KAWDQFK;PYNDDPFVGHLATPITSSAVTR	6	46.4	16.136	Photosystem I reaction center subunit XI	AT4G12800	2e-29	23.0529	PsaL	photosystem I	a) photophosphorylation	plastid
45	1350	1619	1662.9	Q5D706	ADLGMEVMHER;ETTENESTNYGYK;ETTENESTNYGYKFGQEEETYNIVAAHGYFGR;EWELSYR;FCGWITSTENR;FGQEEETYNIVAAHGYFGR;LIFQYASFNNSR;QSVSLWER;RQSVSLWER;TATLERR;VINTWADIINR;VINTWADIINRADLGMEVMHER	4	7.2	39.621	Photosystem II protein D1	ATCG00020	0	38.9387	PsbA, D1	photosystem II	a) photophosphorylation	plastid
45	1350	1619	1623.3	A0T097	AAEDPEFETFYTK;AFTPTQSEETYSMVTANR;AWMAAQDQPHENFVFPEEVLPR;AYDFVSQELR;FWSQIFGVAFSNK;GIFDLIDDWLK;GIFDLIDDWLKK;NILLNEGIR;TIAIGQNQER	9	30.5	39.077	Photosystem II D2 protein	ATCG00270	0	39.5496	PsbD, D2	photosystem II	a) photophosphorylation	plastid
45	1350	1619	489.86	A0A6B9XT71	FSAKQELEDLTK;FSAKQELEDLTKGL;PFSDIITSVR;PNEYFTQDR;QELEDLTK;QELEDLTKGL;QQIPLVNDR;QQIPLVNDRFSAK;QQIPLVNDRFSAKQELEDLTK;SGGSTGERPFSDIITSVR	10	59.5	9.4996	Cytochrome b559 subunit alpha	ATCG00580	9e-40	9.39709	PsbE, alpha-Cyt b559	photosystem II	a) photophosphorylation	plastid
45	1350	1619	339.94	B7GC71	VEAIVSPR	1	3.2	26.839	FAD-binding domain-containing protein (Fragment)	AT3G24200	4e-40	55.0738	FAD/NAD(P)-binding oxidoreductase family	coenzyme metabolism	i) other metabolic pathways	mitochondrion
45	1350	1619	109.01	B7G218	STELLIR	1	5.1	15.327	Histone H3	AT5G10980	4e-91	15.407	Histone superfamily protein	nucleic acid metabolism - general	d) nucleic acid biosynthesis & processing	nucleus
45	1350	1619	100.05	B7GA13	LTASVIPR	1	0.3	263.53	Uncharacterized protein	AT5G45670	2.6	39.5777	GDSL-like Lipase/Acylhydrolase superfamily	lipid metabolism	i) other metabolic pathways	extracellular
45	1350	1619	90.428	A0A8J9X5B1	AGLQFPVGR;HLQLAIR	2	11.7	14.354	Histone H2A (Fragment)	AT1G52740	6e-60	14.2725	HTA9 histone H2A protein 9	nucleic acid metabolism - general	d) nucleic acid biosynthesis & processing	nucleus
45	1350	1619	62.548	B7G5Y2	DSTLIMQLLR	1	4.1	27.066	14-3-3-like protein (Fragment)	AT5G38480	4e-117	28.6077	general regulatory factor 3	signal transduction	i) other metabolic pathways	cytosol
46	1350	2003	612130	A0A6B9XT71	FSAKQELEDLTK;FSAKQELEDLTKGL;PFSDIITSVR;PNEYFTQDR;QELEDLTK;QELEDLTKGL;QQIPLVNDR;QQIPLVNDRFSAK;QQIPLVNDRFSAKQELEDLTK;SGGSTGERPFSDIITSVR	10	59.5	9.4996	Cytochrome b559 subunit alpha	ATCG00580	9e-40	9.39709	PsbE, alpha-Cyt b559	photosystem II	a) photophosphorylation	plastid
46	1350	2003	13482	A0T097	AAEDPEFETFYTK;AFTPTQSEETYSMVTANR;AWMAAQDQPHENFVFPEEVLPR;AYDFVSQELR;FWSQIFGVAFSNK;GIFDLIDDWLK;GIFDLIDDWLKK;NILLNEGIR;TIAIGQNQER	9	30.5	39.077	Photosystem II D2 protein	ATCG00270	0	39.5496	PsbD, D2	photosystem II	a) photophosphorylation	plastid
46	1350	2003	6959.8	A0T0A9	LGELLRPLNAEYGK;TRLGELLRPLNAEYGK	2	23.9	7.3887	Photosystem II reaction center protein H	ATCG00710	8e-22	7.7024	PsbH	photosystem II	a) photophosphorylation	plastid
46	1350	2003	6273.9	A0A8J9RXG7	VLGPIMSK	1	6.2	13.771	Uncharacterized protein (Fragment)	AT5G54270	2.6	28.7082	Lhcb3	photosystem II	a) photophosphorylation	plastid
46	1350	2003	4865.2	A0T0E7	MDPIISAASVIGAGLSIGLAAIGPGIGQGTAAGQAVEGIAR	1	50	8.1765	ATP synthase subunit c, chloroplastic	ATCG00140	2e-43	7.97694	C subunit (F0 part)	cp ATP synthase	a) photophosphorylation	plastid
46	1350	2003	741.64	A0A8J9T7T8	ISGLIYEETR;TVTAMDVVYALK;VFLENVIR	3	50.8	6.7357	Histone H4 (Fragment)	AT1G07660	4e-35	11.4102	Histone superfamily protein	nucleic acid metabolism - general	d) nucleic acid biosynthesis & processing	nucleus
46	1350	2003	556.37	F1DGN8	LSIEFMIPTFFGTK	1	20	8.2828	ATPase subunit 8	AT1G13210	2.1	136.591	subunit 8	complex V	b) oxidative phosphorylation	mitochondrion
46	1350	2003	457.71	Q5D706	ADLGMEVMHER;ETTENESTNYGYK;ETTENESTNYGYKFGQEEETYNIVAAHGYFGR;EWELSYR;FCGWITSTENR;FGQEEETYNIVAAHGYFGR;LIFQYASFNNSR;QSVSLWER;RQSVSLWER;TATLERR;VINTWADIINR;VINTWADIINRADLGMEVMHER	4	7.2	39.621	Photosystem II protein D1	ATCG00020	0	38.9387	PsbA, D1	photosystem II	a) photophosphorylation	plastid
46	1350	2003	89.684	B7G218	STELLIR	1	5.1	15.327	Histone H3	AT5G10980	4e-91	15.407	Histone superfamily protein	nucleic acid metabolism - general	d) nucleic acid biosynthesis & processing	nucleus
47	1350	2129	495210	A0T0A9	LGELLRPLNAEYGK;TRLGELLRPLNAEYGK	2	23.9	7.3887	Photosystem II reaction center protein H	ATCG00710	8e-22	7.7024	PsbH	photosystem II	a) photophosphorylation	plastid
47	1350	2129	4270	A0A6B9XT71	FSAKQELEDLTK;FSAKQELEDLTKGL;PFSDIITSVR;PNEYFTQDR;QELEDLTK;QELEDLTKGL;QQIPLVNDR;QQIPLVNDRFSAK;QQIPLVNDRFSAKQELEDLTK;SGGSTGERPFSDIITSVR	10	59.5	9.4996	Cytochrome b559 subunit alpha	ATCG00580	9e-40	9.39709	PsbE, alpha-Cyt b559	photosystem II	a) photophosphorylation	plastid
47	1350	2129	2916.5	A0T0E7	MDPIISAASVIGAGLSIGLAAIGPGIGQGTAAGQAVEGIAR	1	50	8.1765	ATP synthase subunit c, chloroplastic	ATCG00140	2e-43	7.97694	C subunit (F0 part)	cp ATP synthase	a) photophosphorylation	plastid
47	1350	2129	2297.7	Q5D706	ADLGMEVMHER;ETTENESTNYGYK;ETTENESTNYGYKFGQEEETYNIVAAHGYFGR;EWELSYR;FCGWITSTENR;FGQEEETYNIVAAHGYFGR;LIFQYASFNNSR;QSVSLWER;RQSVSLWER;TATLERR;VINTWADIINR;VINTWADIINRADLGMEVMHER	4	7.2	39.621	Photosystem II protein D1	ATCG00020	0	38.9387	PsbA, D1	photosystem II	a) photophosphorylation	plastid
47	1350	2129	843.85	A0T0F3	VNYSGTNTNNFALSELVEVSSPK	1	33.3	7.8567	Photosystem I reaction center subunit IV	AT4G28750	5e-19	14.9677	PsaE-1	photosystem I	a) photophosphorylation	plastid
47	1350	2129	389.41	B5Y5P1	NYDEEEDFFGEIDYTGSK	1	13.3	14.644	PSII 6.1 kDa protein	n.i.	n.i.	n.i.	PSII 6.1 kDa protein	photosystem II	a) photophosphorylation	plastid
47	1350	2129	163.72	A0A8J9T7T8	ISGLIYEETR;TVTAMDVVYALK;VFLENVIR	3	50.8	6.7357	Histone H4 (Fragment)	AT1G07660	4e-35	11.4102	Histone superfamily protein	nucleic acid metabolism - general	d) nucleic acid biosynthesis & processing	nucleus
47	1350	2129	91.089	B7GA13	LTASVIPR	1	0.3	263.53	Uncharacterized protein	AT5G45670	2.6	39.5777	GDSL-like Lipase/Acylhydrolase superfamily	lipid metabolism	i) other metabolic pathways	extracellular
48	1350	2238	4772.9	A0T0A9	LGELLRPLNAEYGK;TRLGELLRPLNAEYGK	2	23.9	7.3887	Photosystem II reaction center protein H	ATCG00710	8e-22	7.7024	PsbH	photosystem II	a) photophosphorylation	plastid
48	1350	2238	2997.7	F1DGQ0	MLLQAAK	1	9.3	7.6823	ATP synthase subunit 9, mitochondrial	ATMG01080	5e-17	8.84188	subunit c (ATP9)	complex V	b) oxidative phosphorylation	mitochondrion
48	1350	2238	429.09	B7GC71	VEAIVSPR	1	3.2	26.839	FAD-binding domain-containing protein (Fragment)	AT3G24200	4e-40	55.0738	FAD/NAD(P)-binding oxidoreductase family	coenzyme metabolism	i) other metabolic pathways	mitochondrion
48	1350	2238	203.15	Q5D706	ADLGMEVMHER;ETTENESTNYGYK;ETTENESTNYGYKFGQEEETYNIVAAHGYFGR;EWELSYR;FCGWITSTENR;FGQEEETYNIVAAHGYFGR;LIFQYASFNNSR;QSVSLWER;RQSVSLWER;TATLERR;VINTWADIINR;VINTWADIINRADLGMEVMHER	4	7.2	39.621	Photosystem II protein D1	ATCG00020	0	38.9387	PsbA, D1	photosystem II	a) photophosphorylation	plastid
49	1407	338	25612	B7G8J8	AAWNVSQEETLR;ADTSTAFVTFSNLR;CVGLDSYMFLR;DAPAEQYDLYEPR;EAPAQGVLGFFPLVGTIIMQAVLK;EAPAQGVLGFFPLVGTIIMQAVLKR;EPPSLEWGQK;ICTMGCVLALVLIPTYATGEER;IEIDRLNEAIDMER;LFPGSVEQATVFWK;LIMQMIQPEAMR;LNEAIDMER;LQALIDER;LYGMPALDPDQEER;LYGMPALDPDQEERGPMPYR;NIIQPLANLSLEVAATVDIEDGELDTTTGETGK;QAAVQCELTGNPDSMIIFPAPDPK;SMFDSSEAGK;SPPPFAGSWYK;STQQFNQLTLAR;TDKLQALIDER;TDQALLDYFER;VEQIPPAYR;VGATMGLCGGSPTDAIEHYK;VGATMGLCGGSP…	25	39	88.236	Early-response-to-dehydration protein	AT4G22120	2e-50	87.8987	early-response-to-dehydration protein	signal transduction	i) other metabolic pathways	plasma membrane
49	1407	338	5233.1	B7G5H7	ESTLHLVLR;IQDKEGIPPDQQR;TITLDVEPSDTIDNVK;TLSDYNIQK	4	36.7	14.454	Ubiquitin extension protein 1/2	AT3G52590	1e-77	14.7343	Ubiquitin supergroup; Ribosomal protein L40e	other processes	i) other metabolic pathways	nucleus, cytosol
49	1407	338	3392.4	B7GEA4	ADYIGSFGVK;AHDVPDVFCQVSINASQPFTTR;AIIQDSFACVTLPSR;APTESTNTANSLAGLMTVVVVK;ASNLPLAK;EVELLEGNLKR;IDLGSVPIR;ILLAGGSMDVELLR;STVEPMFVTLPGPLK;TDGLLTDLVR;TENLLVGDK;TYQPPLGVAR	12	22.7	74.066	Uncharacterized protein	AT1G05500	3e-23	62.9323	Calcium-dependent lipid-binding (CaLB domain) family; endomembrane-localized synaptotagmin	redox homeostasis	i) other metabolic pathways	plasma membrane
49	1407	338	2855.2	B7FTS9	ALFDLEK;ALSYPDGFDAHR;DSNAIVGNFADR;ESDSSTVVHVK;GLEETAYQDGAISFIR;KALFDLEK;MSDPTEHDANPATGK;SFRNDIAR;SLGVGLNR;VFVEETVK;VFVEETVKESDSSTVVHVK	11	15.2	68.779	Uncharacterized protein	AT4G31110	0.032	88.7589	Wall-associated kinase family	signal transduction	i) other metabolic pathways	plasma membrane
49	1407	338	2265.2	B7GCM8	AVPYWIDDVSLR;EADEWETLVR;EITQVIVSK;FPHAVLEIK;FTVDESEVQQVLTNTYPIAEKK;FVHGCAVLLPEDVR;GDYSDVVVR;HLPVFLQK;ILADATVGVGPGANQVYNHLLPFGTTVNDR;ILGTEALLK;INITEEDFLK;LDKTPGAIALR;LDQIITQLTETKPSR;LELGGGSLTPPK;LSNIYAALR;QNYVLDGPLAPTSIQK;TAFQIPFDATVR;TSTGESDSQFTNSVYLDNDQLELYHGR;VEVFTLSQVTDLR;VFFANER;VSLDTNLCMISER;YVNINFMGFHK	22	39.9	81.996	SPX domain-containing protein	AT4G11810	0.0005	79.4235	Major Facilitator Superfamily with SPX (SYG1/Pho81/XPR1) domain-containing	other transporters	c) transport	vacuole
49	1407	338	1887.5	B7FYK0	AAFGVTFIQGYGLTETCAGLTIQDFTDTR;AYPPTPPK;DVEGNPIFGR;EFGPDTTWK;GNIAGVPIASVEVK;GVTIVSFDEFCASGDTK;HGFDTPLFK;LAVSGGGPLNTEVQDFIR;LESTPDVGDK;PGMETLYDITK;SLSATGAYPIGALEQFSPTIMVAVPK;TVPVADDESHRVDPR;TYAQVGQQANQFGAALR;VHQASPVAQMLVETGFAWR;YIVYTDDLVAPNETIEMPK	15	32	79.032	Long chain acyl-coa synthetase	AT2G04350	7e-109	78.3475	long-chain acyl-CoA synthetase 1	fatty acid metabolism	i) other metabolic pathways	plastid
49	1407	338	1788.6	F1DGQ2	FATEIAGVEEFGMFGR;GGSSEIGTYINK;RVIGDKDLGPIVK;TTLYNNVMYHDSALIK;TTLYNNVMYHDSALIKK;VCLIELK;VIGDKDLGPIVK	7	31.7	22.935	Complex I-75kD	AT5G37510	2e-81	81.1866	ND11-a / 75 kDa	complex I	b) oxidative phosphorylation	mitochondrion
49	1407	338	990.98	F1DGQ3	DNNILFFNLEK;EFKNQLSFLSTK;FESLDPTDGFGTQTR;GAFFDQNNQK;GWDIEKFESLDPTDGFGTQTR;HSNIFNK;IADFRNYINFQYYATR;ILRLELTNFF;KPILILNTEGFK;KPILILNTEGFKR;LITALKLLAVIPR;LNFYLNLK;LNFYLNLKNYPFSLGSK;NLTKLNFYLNLKNYPFSLGSK;NNWQILR;NQLSFLSTK;NVNFTDYNK;NYINFQYYATR;NYPFSLGSK;QFFDGIFSIWESNK;QSWLTILK;SFPFELR;TVAFRPK;VLYIFDQSNR;VYVSKDLIVQIEPDYDLQIPNTWLSDK;YEGYHLNLSLR	26	43.9	61.92	NADH dehydrogenase subunit 11	AT5G37510	1e-19	81.1866	ND11-b / 75 kDa	complex I	b) oxidative phosphorylation	mitochondrion
49	1407	338	607.63	B7FXR6	ALPEVLAGSAEFR;AVSAAVTNVK;FLAPPQGTYEFDLLIK;IGTVQEYR;VFNAFWVNDEK	5	9.1	71.913	J domain-containing protein	AT1G79940	2e-59	76.9084	DnaJ / Sec63 Brl domains-containing protein	other HSPs	g) protein folding & processing	ER
49	1407	338	513.78	A0A6B9XT60	ALGRPQDMFSDK;DAVETSFAK;DYTPANNYNNLLDR;ELMSQLYPSFSK;FPCDGPGR;GLAPFFSGHWGEYSDFLTFK;LLDAGVAPQEIPLPHEFLINR;LNFAPAIQPR;NVQIFVEK;TNWGIGHSMK;WAQPGHFSR	11	17.7	83.595	Photosystem I P700 chlorophyll a apoprotein A1	ATCG00350	0	83.2353	PsaA	photosystem I	a) photophosphorylation	plastid
49	1407	338	313.19	B7GEL1	IDSYLFR;LDLNYSELDLVHAR;MNAFTTGPESTAADR;YSYSDGSSYIHMSDGTTYFR	4	8	79.289	Uncharacterized protein	AT3G18670	1.7	67.905	Ankyrin repeat family	protein sorting	i) other metabolic pathways	peroxisome
49	1407	338	304.17	B7FQ84	DAGAISGLNVLR;DKIPADDKTALEAAIEDAIK;FEDLCMDYFK;GQVDEIVLVGGSTR;IINEPTAAAIAYGLDQKGEEK;LSELLLLDVTPLSLGLETAGGVMTTLIK;LVDYFLQDFK;LVDYFLQDFKR;NAVVTVPAYFNDSQR;TLSSSTQAHIEIDSLFDGIDFNSTITR;TTPSYVAFTETER;VVSGPGGTPIIEVDYK	12	28.6	70.961	Protein heat shock protein Hsp70	AT3G12580	0	71.1054	protein heat shock protein Hsp70	other HSPs	g) protein folding & processing	cytosol
49	1407	338	278.76	B7G9D4	DFGPMLVAER;FDPVTELFIK;IDAGEIVVGSGGR;TSGLGVFLQSIK	4	5.8	84.434	Na+/H+ antiporter NhaC-like C-terminal domain-containing protein	AT2G21385	0.36	37.5564	unknown	uncharacterized	j) uncharacterized	plastid
49	1407	338	263.17	A0T0M7	DFGYSFPCDGPGR;DKPVALSIVQAR;DYDPELNKNNVLAR;EILDAHRPPGGR;FRPSLAWFK;FSQALAQDPATR;QILFEPLFAEYIQAASGK;TNFGIGHNMK;TPLANLVR	9	14.7	81.846	Photosystem I P700 chlorophyll a apoprotein A2	ATCG00340	0	82.4798	PsaB	photosystem I	a) photophosphorylation	plastid
49	1407	338	236.21	A0A6B9XN59	GGESVGQSTLTR;IVTGVPAAVPIVGEPLVLILR;LEVQAIADDISSK;NKVYDWFEER;NKVYDWFEERLEVQAIADDISSK;VYDWFEER;VYDWFEERLEVQAIADDISSK;VYLTGGFK;WSASMMVLMMVLHVFR	9	37.2	23.992	Cytochrome b6	ATCG00720	2e-136	24.154	PetB	cytochrome b6f complex	a) photophosphorylation	plastid
49	1407	338	230.48	B7FUB7	FAPEEVSAMVLQK;FELTGIPPAPR;HAVVTVPAYFNDAQR;IINEPTAAAIAYGMDK;ITPSYVAFMPSGER;LEIEDLAEGFDLSETLTR;LVPYEIISDKDKPMIEVIQNEK;MGTVIGIDLGTTYSCVGVFK;NQATINPENTVFDVK;SQTFSTHQDNQNVVLIQVYEGER;VMQYFIK;VQQLISEYFGGK	12	28.2	72.265	ER luminal binding protein	AT5G42020	0	73.5653	HSP70, putative	other HSPs	g) protein folding & processing	ER, mitochondrion
49	1407	338	223.45	B7GEL2	TAAPLPQLDLK	1	1.6	75.25	Uncharacterized protein	AT5G33370	1.5	40.3617	GDSL-like Lipase/Acylhydrolase superfamily	fatty acid metabolism	i) other metabolic pathways	extracellular
49	1407	338	197.09	B7G4H1	AFGLISCSK;ELPEDMAYLK;ELPEDMAYLKEHMKR;HVPLEAAR;IIISNSK;LEQMLPLTLGANIGTTLTAILSALVSASK;LIEHTGLPEDEDVPAK;LIEHTGLPEDEDVPAKDESPDTSDAEVDA;LLLGMSTR;MVDPLTDK;MVDPLTDKIIISNSK;NVNLEDGDSWDGPIK;NVNLEDGDSWDGPIKK;QGIYMIMGANIGTSVTNTIVAMGQMGDGDQLER;TSGDCPAFFQGDASAK;VVIKELPEDMAYLK	13	18.5	65.728	Uncharacterized protein	AT2G33130	0.34	11.3911	ralf-like 18	other processes	i) other metabolic pathways	extracellular
49	1407	338	146.44	Q5D706	ADLGMEVMHER;ETTENESTNYGYK;ETTENESTNYGYKFGQEEETYNIVAAHGYFGR;EWELSYR;FCGWITSTENR;FGQEEETYNIVAAHGYFGR;LIFQYASFNNSR;QSVSLWER;RQSVSLWER;TATLERR;VINTWADIINR;VINTWADIINRADLGMEVMHER	4	7.2	39.621	Photosystem II protein D1	ATCG00020	0	38.9387	PsbA, D1	photosystem II	a) photophosphorylation	plastid
49	1407	338	140.71	B7GED7	GPSLVFGASGEQGR;LITGDLENPDDVR;LVLTIPLKNDAK	3	5.7	76.083	NmrA-like domain-containing protein	AT1G80820	0.004	36.62	cinnamoyl coa reductase; involved in lignin biosynthesis	phenylpropanoid pathway	i) other metabolic pathways	peroxisome
49	1407	338	130.61	B7GBF0	CPAFFQADASAK;DLSPDTSDSDEVAA;ELPEDMIYLK;FGLISCNK;IITAVAK;KFGLISCNK;LIEHTGLPEDEEAGEAK;LIEHTGLPEDEEAGEAKDLSPDTSDSDEVAA;LVIKELPEDMIYLK;MEATEAEVK;MLLGMSTR;MVDPLSDMVIISNSK;NVNLEDGESWDGPIK;NVNLEDGESWDGPIKK;QGIYMIMGANIGTSVTNTIVAMGQMGDGDQLER;SAENPEVENLK;SAENPEVENLKMEATEAEVK	16	22.6	62.879	Uncharacterized protein	AT2G34030	1.2	63.7013	Calcium-binding EF-hand family	other processes	i) other metabolic pathways	extracellular
49	1407	338	126.81	A0T0B2	ADIPFRR;AGPMNKGDGIAEAWLGHPIFR;DVFTGIGAEVTEQVEFGVFQK;GDGIAEAWLGHPIFR;IPDKLAFYDYIGNNPAK;KSQLGEVFEFDR;KSQLGEVFEFDRTSLESDGVFR;LAFYDYIGNNPAK;MPAFFETFPVILVDK;MPAFFETFPVILVDKDGIIR;QGMFVMPFMTR;QVEASVSEGLSESQAWSR;RMPAFFETFPVILVDK;RMPAFFETFPVILVDKDGIIR;SQLGEVFEFDR;SQLGEVFEFDRTSLESDGVFR;TGEPALDLPK;TIFRDVFTGIGAEVTEQVEFGVFQK;TSLESDGVFR;VHTVVLNDPGR;YQWDSGYFQQEIER;YSIEQVGVTVDFYGGK	8	16.9	56.399	Photosystem II CP47 reaction center protein	ATCG00680	0	56.0402	PsbB, CP47	photosystem II	a) photophosphorylation	plastid
49	1407	338	111.16	B7FQ00	LVIPAAFSGGSR	1	3.1	40.722	Uncharacterized protein	AT4G40020	0.079	70.0277	Myosin heavy chain-related	structure	i) other metabolic pathways	plasma membrane
49	1407	338	91.483	A0T0C9	ADLNVGGILMLPEGFK;ADLNVGGILMLPEGFKLAPK;ADQPLNIDPNVGGFGQEESEIVLQNPIR;AIEIEAPQAVLPNSIFEVEIK;AIEIEAPQAVLPNSIFEVEIKVPYDTTK;GQVYPTGEK;GVFISPYSSEFDNILVVGPIAGK;GVFISPYSSEFDNILVVGPIAGKTHQELIFPVMAPDPEK;KADLNVGGILMLPEGFK;LACANCHLNQK;NKGVFISPYSSEFDNILVVGPIAGK;NQIPAEVK;NQIPAEVKEK;NSDIKYLTYPFYAGGNR;QTSQVLPAGLILSIK;QTSQVLPAGLILSIKQGQVVK;SNVNVFGANQSGQITEITVTEK;THQELIFPVMAPDPEK;THQELIFPVMAPDPEKNSDIK;YLTYPFYAGGNR	18	62.7	34.262	Cytochrome f	ATCG00540	9e-110	35.3589	PetA, cytochrome f	cytochrome b6f complex	a) photophosphorylation	plastid
49	1407	338	79.055	B7FVT1	DWLMNVYPGK;IAQAGLDSAYDIFEFVAPDGSATTFR;TIIAAAVGAVNEQK;TPFPLFWLR	4	7.9	81.726	very-long-chain (3R)-3-hydroxyacyl-CoA dehydratase	AT5G10480	1e-22	25.3282	Protein tyrosine phosphatase-like involved in cell division and differentiation	cell cycle	i) other metabolic pathways	endoplasmic reticulum
49	1407	338	68.119	B7GC33	DYQQTSLLLPAK;STFLSALSGSSR	2	3	88.636	ABC transporter domain-containing protein	AT2G01320	1e-77	78.9037	ABC-2 type transporter family	other transporters	c) transport	plastid
49	1407	338	53.026	B7GBC3	NFIAFVDQK;VVTAFEGYAFDYGLR;YGGVGLVIAGTPR	3	4.4	91.999	C-terminal processing peptidase	AT3G57680	2e-26	56.2081	Peptidase S41 family protein	proteases	g) protein folding & processing	plastid
49	1407	338	47.834	B7G4A0	ADGTPIPFSALSGLAAADAPGIGGQAGILYSVDDSFYSK;ANTVYVFNVDPTDPSNVSFK;AWGEEANPR;DEDLGDGAPPQMPPGSLVVVDK;DNQGGPDAAIKK;DVLPDLAASNGNIYEK;EGGYWIANEGAGTVGDIENPVTTANFVVK;EPDSAVFIGTDYFATADEGDLDGGSR;GNEPEGMTYSTFGDENLLFVLSER;IFTIDVTSFPYAITNEMR;ISLGSMLEVEESTTVEK;LGIYDTTSSTWK;NLLAVASEVDDR;NLLAVASEVDDRGAAIR;QVLPSGVGPEGVTAIPSR;SDTDPTMWSTTLVNLTGLDGLR;SENKGNEPEGMTYSTFGDENLLFVLSER;SSITIYEYAEGTAAYPTLVSNNR;VSPDNQFIAIAIENER;…	21	47.3	83.852	Phytase-like domain-containing protein	AT4G37520	0.41	36.0782	peroxidase superfamily	antioxidants & detoxification	i) other metabolic pathways	extracellular
49	1407	338	36.701	B7FPV1	AQLDLFER;VIVSDFDTYTEAGK	2	2.7	92.238	Uncharacterized protein	AT1G07650	0.29	112.908	Leucine-rich repeat transmembrane protein kinase	signal transduction	i) other metabolic pathways	plasma membrane
49	1407	338	33.999	B7FTR6	AAWDYMR;DIFTGSPSLK;EAVEIFTK;FEELLMGR;GGEGFTVALLER;GKGGEGFTVALLER;GLGSTVSTAFR;GMDVAAGSAICR;GVAGLEAITEHAMLR;GVSLPAGSVGAGR;GVVTGVGAYSR;HLVDTYKPK;LETEAQDALK;LVEYHEK;LVTTPSELR;PYKEPNDTLTK;SFQIIGQGLTR;SVMPAISK;TEEIALGCGTIGFDR;VASDNFPGPLGPVASLVMK;VLGHGVSNFGLSVTR;YGTPDQKEYFLPR	22	34.9	73.159	Acyl-coenzyme A dehydrogenase (Fragment)	AT3G45300	2e-09	44.7757	IVD (isovaleryl-CoA dehydrogenase)	amino acid metabolism	i) other metabolic pathways	mitochondrion
49	1407	338	32.107	B7FP41	NVIANPFKR;VFQQPVVLTDYPK	2	4.4	56.25	asparagine--tRNA ligase	AT4G17300	1e-175	63.7017	NS1 (asparagine-tRNA ligase)	protein biosynthesis	d) nucleic acid biosynthesis & processing	plastid
49	1407	338	23.372	B7G655	DAAVAAIEPVADILAR	1	2.8	62.075	Glycerol-3-phosphate dehydrogenase (Fragment)	AT3G10370	2e-115	68.4549	FAD-dependent glycerol-3-phosphate dehydrogenase	fatty acid metabolism	i) other metabolic pathways	mitochondrion
49	1407	338	18.936	B7GBX2	ALTPLTFQDYVTAMQAK;EALNSDTFTIQTK;FIPAFNLGK;LAPLPITK;MLGSIAWR;TTPATDQFLAK	5	2.6	208.08	ABC transporter domain-containing protein	AT2G41700	0	209.076	ATP-binding cassette A1	other transporters	c) transport	vacuole
50	1430	436	92208	B7G4H1	AFGLISCSK;ELPEDMAYLK;ELPEDMAYLKEHMKR;HVPLEAAR;IIISNSK;LEQMLPLTLGANIGTTLTAILSALVSASK;LIEHTGLPEDEDVPAK;LIEHTGLPEDEDVPAKDESPDTSDAEVDA;LLLGMSTR;MVDPLTDK;MVDPLTDKIIISNSK;NVNLEDGDSWDGPIK;NVNLEDGDSWDGPIKK;QGIYMIMGANIGTSVTNTIVAMGQMGDGDQLER;TSGDCPAFFQGDASAK;VVIKELPEDMAYLK	13	18.5	65.728	Uncharacterized protein	AT2G33130	0.34	11.3911	ralf-like 18	other processes	i) other metabolic pathways	extracellular
50	1430	436	85211	B7GBF0	CPAFFQADASAK;DLSPDTSDSDEVAA;ELPEDMIYLK;FGLISCNK;IITAVAK;KFGLISCNK;LIEHTGLPEDEEAGEAK;LIEHTGLPEDEEAGEAKDLSPDTSDSDEVAA;LVIKELPEDMIYLK;MEATEAEVK;MLLGMSTR;MVDPLSDMVIISNSK;NVNLEDGESWDGPIK;NVNLEDGESWDGPIKK;QGIYMIMGANIGTSVTNTIVAMGQMGDGDQLER;SAENPEVENLK;SAENPEVENLKMEATEAEVK	16	22.6	62.879	Uncharacterized protein	AT2G34030	1.2	63.7013	Calcium-binding EF-hand family	other processes	i) other metabolic pathways	extracellular
50	1430	436	8039.3	A0T097	AAEDPEFETFYTK;AFTPTQSEETYSMVTANR;AWMAAQDQPHENFVFPEEVLPR;AYDFVSQELR;FWSQIFGVAFSNK;GIFDLIDDWLK;GIFDLIDDWLKK;NILLNEGIR;TIAIGQNQER	9	30.5	39.077	Photosystem II D2 protein	ATCG00270	0	39.5496	PsbD, D2	photosystem II	a) photophosphorylation	plastid
50	1430	436	7985	A0T0E7	MDPIISAASVIGAGLSIGLAAIGPGIGQGTAAGQAVEGIAR	1	50	8.1765	ATP synthase subunit c, chloroplastic	ATCG00140	2e-43	7.97694	C subunit (F0 part)	cp ATP synthase	a) photophosphorylation	plastid
50	1430	436	7388.3	B7G4H0	ELPDDMIYLK	1	2.3	47.02	Uncharacterized protein	AT1G70140	1.3	83.6074	FH8 formin 8	structure	i) other metabolic pathways	plasma membrane
50	1430	436	5305.2	Q5D706	ADLGMEVMHER;ETTENESTNYGYK;ETTENESTNYGYKFGQEEETYNIVAAHGYFGR;EWELSYR;FCGWITSTENR;FGQEEETYNIVAAHGYFGR;LIFQYASFNNSR;QSVSLWER;RQSVSLWER;TATLERR;VINTWADIINR;VINTWADIINRADLGMEVMHER	4	7.2	39.621	Photosystem II protein D1	ATCG00020	0	38.9387	PsbA, D1	photosystem II	a) photophosphorylation	plastid
50	1430	436	4782	B7G2Y3	AIVKDANLEDGESWDGPISK;CPAFFQGDASAR;DANLEDGESWDGPISK;ELPDDMVYLK;IIIPNSSITR;LEQMLPLTLGANIGTTLTAILSALVSASK;LLLGMSTR;LVDPLSEK;QGIYMIMGANIGTSVTNTIVAMGQMGDGDQLER	6	10.6	60.589	Uncharacterized protein	AT3G03960	3.1	58.9429	TCP-1/cpn60 chaperonin family	HSP60	g) protein folding & processing	cytosol
50	1430	436	4089.3	A0T0M7	DFGYSFPCDGPGR;DKPVALSIVQAR;DYDPELNKNNVLAR;EILDAHRPPGGR;FRPSLAWFK;FSQALAQDPATR;QILFEPLFAEYIQAASGK;TNFGIGHNMK;TPLANLVR	9	14.7	81.846	Photosystem I P700 chlorophyll a apoprotein A2	ATCG00340	0	82.4798	PsaB	photosystem I	a) photophosphorylation	plastid
50	1430	436	3140.8	A0A6B9XT60	ALGRPQDMFSDK;DAVETSFAK;DYTPANNYNNLLDR;ELMSQLYPSFSK;FPCDGPGR;GLAPFFSGHWGEYSDFLTFK;LLDAGVAPQEIPLPHEFLINR;LNFAPAIQPR;NVQIFVEK;TNWGIGHSMK;WAQPGHFSR	11	17.7	83.595	Photosystem I P700 chlorophyll a apoprotein A1	ATCG00350	0	83.2353	PsaA	photosystem I	a) photophosphorylation	plastid
50	1430	436	2956.8	B7GC71	VEAIVSPR	1	3.2	26.839	FAD-binding domain-containing protein (Fragment)	AT3G24200	4e-40	55.0738	FAD/NAD(P)-binding oxidoreductase family	coenzyme metabolism	i) other metabolic pathways	mitochondrion
50	1430	436	300.24	B7FUS2	ALSAIDTLLEADGAGTPWTFEQDTEAIIGAADFVISSK;CYWAVMER;DITSWDDPDILLK;DITSWDDPDILLKNPALQTSPTGLDITVVHR;DSILDIQLQEVR;DSILDIQLQEVRGDAVELEEMLR;ELTSIEDPNEK;ELTSIEDPNEKTLLK;ERLAEAEGEVTQVK;GDAVELEEMLR;GDAVELEEMLRK;GSSSTDGVTNYLHDACGDIWPADK;KELTSIEDPNEK;KELTSIEDPNEKTLLK;KLNTELATAR;LAEAEGEVTQVK;LAEAEGEVTQVKVDMVSSQAEYGGGDFTESDEQQLR;LNTELATAR;LPIHLTYR;NPALQTSPTGLDITVVHR;RDSILDIQLQEVR;VDMVSSQAEYGGGDFTESDEQQLR	6	14.3	54.347	PBP domain-containing protein	AT1G58210	1.6	141.004	EMB1674 kinase interacting family	other processes	i) other metabolic pathways	nucleus
50	1430	436	174.27	B7FPB9	ELEYDIDDNAYPVFK;ELVGLVPVK;MTLPFFSNAR	3	6.7	54.287	AAA+ ATPase domain-containing protein	AT3G24530	6e-34	53.6778	AAA-type ATPase family	other processes	i) other metabolic pathways	golgi
50	1430	436	160.9	A0A8J9SUI1	NVTFPVASTPDR	1	3.6	37.194	Transmembrane protein (Fragment)	AT3G54670	0.98	143.223	Structural maintenance of chromosomes (SMC) family protein	structure	i) other metabolic pathways	nucleus
50	1430	436	103.34	B5Y4I1	AALMLEATDAVK;AQSQIVQDAEDIK;GAADKSDPVKDAYLK;ILAEHNAVEDEDIAALEFK;LLSLMATEEANMTEK;QFGGVIYEALEQDGK;QFGGVIYEALEQDGKR;SDPVKDAYLK;SEGFFFEFDASGKPK;SSLQGAIATLK	10	31.1	41.174	ATP synthase subunit b	AT5G44180	2.7	190.397	Homeodomain-like transcriptional regulator	transcription	d) nucleic acid biosynthesis & processing	nucleus
50	1430	436	50.366	B7S441	IVSLFDK;IVYPPFTEVSVDEAR;LSCFMWQR;NFYIMAPSAEILATVVQK;SGSLQLNPAILIR	5	9.4	71.374	Sodium/calcium exchanger membrane region domain-containing protein	AT1G08960	2e-07	59.8046	cation exchanger 11; potassium-dependent sodium-calcium exchanger like	other transporters	c) transport	plasma membrane
50	1430	436	47.473	B7FZ76	ESGVGAVALDPPHVAHAFVAVGQSYGK;GLLVDAFGR;TLTALFR	3	8	56.989	Uncharacterized protein	n.i.	n.i.	n.i.	Uncharacterized protein	uncharacterized	j) uncharacterized	n.i.
50	1430	436	23.435	B5Y536	LPFCQPPDGPR;MASENLGEFLTGNK;VVAFAVEPLSVK;YAGGFPIGFLAK	4	7.5	73.663	Transmembrane 9 superfamily member	AT3G13772	0	74.2375	transmembrane nine 7	other processes	i) other metabolic pathways	golgi
50	1430	436	23.421	B7G620	DQIFNFTTTLR;GTLLTTYLPSDGR	2	4.4	61.536	Isocitrate dehydrogenase [NAD(+)] 1, mitochondrial	AT5G14590	8e-48	54.1991	isocitrate dehydrogenase-2	isocitrate dehydrogenase	h) pyruvate metabolism & TCA cycle	mitochondrion
50	1430	436	23.146	Q2TNU6	GFLIQNTLFR;NFTVLGPSVLPLTEQAK	2	5	60.715	3-ketoacyl-CoA synthase	AT1G25450	9e-131	55.656	3-ketoacyl-CoA synthase 5	fatty acid metabolism	i) other metabolic pathways	plasma membrane
51	1430	576	56108	A0T0B2	ADIPFRR;AGPMNKGDGIAEAWLGHPIFR;DVFTGIGAEVTEQVEFGVFQK;GDGIAEAWLGHPIFR;IPDKLAFYDYIGNNPAK;KSQLGEVFEFDR;KSQLGEVFEFDRTSLESDGVFR;LAFYDYIGNNPAK;MPAFFETFPVILVDK;MPAFFETFPVILVDKDGIIR;QGMFVMPFMTR;QVEASVSEGLSESQAWSR;RMPAFFETFPVILVDK;RMPAFFETFPVILVDKDGIIR;SQLGEVFEFDR;SQLGEVFEFDRTSLESDGVFR;TGEPALDLPK;TIFRDVFTGIGAEVTEQVEFGVFQK;TSLESDGVFR;VHTVVLNDPGR;YQWDSGYFQQEIER;YSIEQVGVTVDFYGGK	8	16.9	56.399	Photosystem II CP47 reaction center protein	ATCG00680	0	56.0402	PsbB, CP47	photosystem II	a) photophosphorylation	plastid
51	1430	576	8680	B7G7I4	AFYGFAIK;DWLDEEAFTELFAIGQGLPGPTSTQLVISTALSR;EKPFATYASPGK;IFETMYR;VSPDAPWK;VSPDAPWKER	6	14.4	53.521	Chromate transporter	AT2G25270	0.042	59.9156	DHHC-type zinc finger family protein	amino acid metabolism	i) other metabolic pathways	plasma membrane
51	1430	576	6044.4	B7G3D2	ADLPRFR	1	2.3	33.652	prephenate dehydratase (Fragment)	AT1G11790	1e-77	43.6073	ADT1 arogenate dehydratase 1	amino acid metabolism	i) other metabolic pathways	plastid
51	1430	576	1463.1	A0T097	AAEDPEFETFYTK;AFTPTQSEETYSMVTANR;AWMAAQDQPHENFVFPEEVLPR;AYDFVSQELR;FWSQIFGVAFSNK;GIFDLIDDWLK;GIFDLIDDWLKK;NILLNEGIR;TIAIGQNQER	9	30.5	39.077	Photosystem II D2 protein	ATCG00270	0	39.5496	PsbD, D2	photosystem II	a) photophosphorylation	plastid
51	1430	576	1093.9	B7FUG8	AAEHHGTMYGLSSLATTGITEIGELFNGPK;AAVGPDVEIIMDGGVQR;AIEIGFSSIWVSNHGAR;ALALGADAVGVGK;ALALGADAVGVGKPYLWGLAAGGTAGVIK;AMGLLGTPTVAALK;AMGLLGTPTVAALKK;AVNIADLR;AYDILKVELDR;AYDILKVELDRAMGLLGTPTVAALK;DAYSEFEMHYK;DIRNDFSIPPK;DIRNDFSIPPKYNITQTIEAIR;DRELVKDVLAK;DYPDMYAYER;EGGFNALALTVDFTWYGNR;EGPSLIKR;ELVKDVLAK;GKDAYSEFEMHYK;HIPLNAIFDAPYK;HIPLNAIFDAPYKR;IFGQDVTLPFFGCPTAGNR;KAIEIGFSSIWVSNHGAR;MFHWEGETAAAK;MVFDYL…	36	72.4	47.217	Glycolate oxidase	AT4G18360	6e-75	40.4841	glycolate oxidase	other photorespiratory enzymes	e) photorespiration	peroxisome
51	1430	576	723.32	Q5D706	ADLGMEVMHER;ETTENESTNYGYK;ETTENESTNYGYKFGQEEETYNIVAAHGYFGR;EWELSYR;FCGWITSTENR;FGQEEETYNIVAAHGYFGR;LIFQYASFNNSR;QSVSLWER;RQSVSLWER;TATLERR;VINTWADIINR;VINTWADIINRADLGMEVMHER	4	7.2	39.621	Photosystem II protein D1	ATCG00020	0	38.9387	PsbA, D1	photosystem II	a) photophosphorylation	plastid
51	1430	576	623.29	A0A8J9SDF0	LQENEDSALSPAAAETVR	1	5	38.611	Uncharacterized protein (Fragment)	AT1G68100	2e-13	50.5856	ZIP metal ion transporter family; member of IAA-alanine resistance protein 1	other transporters	c) transport	ER
51	1430	576	478.32	B7G5H7	ESTLHLVLR;IQDKEGIPPDQQR;TITLDVEPSDTIDNVK;TLSDYNIQK	4	36.7	14.454	Ubiquitin extension protein 1/2	AT3G52590	1e-77	14.7343	Ubiquitin supergroup; Ribosomal protein L40e	other processes	i) other metabolic pathways	nucleus, cytosol
51	1430	576	340.41	A0A8J9S5R0	AHASVAGVPALLPK;GLVDAIESLTK;HELSLKPVADHLAK;IGDSLVEDSMIDTAK;IGDSLVEDSMIDTAKDLLK;IIADGLAK;IVVNGPAGVFEVPPFDEGTR;LPVIEGLLK;NASSDEQIAAIIGGSK;NVFDVIEALQK;TFELNTDAGIDDGWMGLDIGPK;TIILPVDAVCSQSFPK;TLASYADGYVNDAFGTSHR;VDFNVPMNSDGK;VSTKLPVIEGLLK	15	44.7	45.993	Phosphoglycerate kinase	AT1G79550	6e-110	42.1342	phosphoglycerate kinase	signal transduction	i) other metabolic pathways	cytosol
51	1430	576	144.65	B7G812	GSLDIFNDGR;WFLGGFALSQVSR	2	5.5	45.683	Ferric reductase	AT5G54830	6e-11	100.538	ferric reductase	other processes	i) other metabolic pathways	n.i.
51	1430	576	116.53	B7GA13	LTASVIPR	1	0.3	263.53	Uncharacterized protein	AT5G45670	2.6	39.5777	GDSL-like Lipase/Acylhydrolase superfamily	lipid metabolism	i) other metabolic pathways	extracellular
51	1430	576	106.73	B7FQZ6	AMGSSLTVGVPGEAK;ANAIDFCVVGPAQTK;AYFTATGVPAPK;TYGGFVDAVCDK;VEGFDFSTSAVK	5	16	45.502	Uncharacterized protein	AT2G03120	0.33	38.3413	signal peptide peptidase	proteases	g) protein folding & processing	ER
51	1430	576	87.214	B7G8J8	AAWNVSQEETLR;ADTSTAFVTFSNLR;CVGLDSYMFLR;DAPAEQYDLYEPR;EAPAQGVLGFFPLVGTIIMQAVLK;EAPAQGVLGFFPLVGTIIMQAVLKR;EPPSLEWGQK;ICTMGCVLALVLIPTYATGEER;IEIDRLNEAIDMER;LFPGSVEQATVFWK;LIMQMIQPEAMR;LNEAIDMER;LQALIDER;LYGMPALDPDQEER;LYGMPALDPDQEERGPMPYR;NIIQPLANLSLEVAATVDIEDGELDTTTGETGK;QAAVQCELTGNPDSMIIFPAPDPK;SMFDSSEAGK;SPPPFAGSWYK;STQQFNQLTLAR;TDKLQALIDER;TDQALLDYFER;VEQIPPAYR;VGATMGLCGGSPTDAIEHYK;VGATMGLCGGSP…	25	39	88.236	Early-response-to-dehydration protein	AT4G22120	2e-50	87.8987	early-response-to-dehydration protein	signal transduction	i) other metabolic pathways	plasma membrane
51	1430	576	86.881	B7G4F8	AYGGVGDASVVSSAGGTLGENTR;LGVVIDTPDDGAPVVHAVK;LIAVDDQDVTAMTAIK;TVGSGGGYGDQSVATVDYDYSK;VGDKLIAVDDQDVTAMTAIK;VIDSNPLSPPDLIVAPFLLSDINR	6	18.5	59.474	PDZ domain-containing protein	AT3G24550	0.008	69.2755	proline extensin-like receptor kinase 1	signal transduction	i) other metabolic pathways	plasma membrane
51	1430	576	84.29	B7GBF0	CPAFFQADASAK;DLSPDTSDSDEVAA;ELPEDMIYLK;FGLISCNK;IITAVAK;KFGLISCNK;LIEHTGLPEDEEAGEAK;LIEHTGLPEDEEAGEAKDLSPDTSDSDEVAA;LVIKELPEDMIYLK;MEATEAEVK;MLLGMSTR;MVDPLSDMVIISNSK;NVNLEDGESWDGPIK;NVNLEDGESWDGPIKK;QGIYMIMGANIGTSVTNTIVAMGQMGDGDQLER;SAENPEVENLK;SAENPEVENLKMEATEAEVK	16	22.6	62.879	Uncharacterized protein	AT2G34030	1.2	63.7013	Calcium-binding EF-hand family	other processes	i) other metabolic pathways	extracellular
51	1430	576	46.318	B7FSP2	ILGLPITPEGK	1	2	58.315	ADP,ATP carrier protein	AT1G15500	0.002	67.5338	ATP/ADP transporter	other transporters	c) transport	plastid
51	1430	576	39.51	B7FTS9	ALFDLEK;ALSYPDGFDAHR;DSNAIVGNFADR;ESDSSTVVHVK;GLEETAYQDGAISFIR;KALFDLEK;MSDPTEHDANPATGK;SFRNDIAR;SLGVGLNR;VFVEETVK;VFVEETVKESDSSTVVHVK	11	15.2	68.779	Uncharacterized protein	AT4G31110	0.032	88.7589	Wall-associated kinase family	signal transduction	i) other metabolic pathways	plasma membrane
51	1430	576	34.271	B7S441	IVSLFDK;IVYPPFTEVSVDEAR;LSCFMWQR;NFYIMAPSAEILATVVQK;SGSLQLNPAILIR	5	9.4	71.374	Sodium/calcium exchanger membrane region domain-containing protein	AT1G08960	2e-07	59.8046	cation exchanger 11; potassium-dependent sodium-calcium exchanger like	other transporters	c) transport	plasma membrane
51	1430	576	33.883	B7GA11	LLDFGMAGDNIGALLR;TADITGSLQLK	2	6.3	46.918	Elongation factor Tu, chloroplastic	AT4G02930	0	49.4128	elongation factor Tu	nucleic acid metabolism - general	d) nucleic acid biosynthesis & processing	mitochondrion
51	1430	576	23.85	B7G4R3	ATITDLVPPGVVTGDNLTTLLEHAR;DADSATVGSVALAVHVR;TPSPVVLMAAGALAGSAATLLLK	3	16.2	43.272	fructose-bisphosphate aldolase	AT1G18270	9e-13	147.051	class II aldolase	glycolysis	h) pyruvate metabolism & TCA cycle	cytosol
51	1430	576	19.095	B7GCM8	AVPYWIDDVSLR;EADEWETLVR;EITQVIVSK;FPHAVLEIK;FTVDESEVQQVLTNTYPIAEKK;FVHGCAVLLPEDVR;GDYSDVVVR;HLPVFLQK;ILADATVGVGPGANQVYNHLLPFGTTVNDR;ILGTEALLK;INITEEDFLK;LDKTPGAIALR;LDQIITQLTETKPSR;LELGGGSLTPPK;LSNIYAALR;QNYVLDGPLAPTSIQK;TAFQIPFDATVR;TSTGESDSQFTNSVYLDNDQLELYHGR;VEVFTLSQVTDLR;VFFANER;VSLDTNLCMISER;YVNINFMGFHK	22	39.9	81.996	SPX domain-containing protein	AT4G11810	0.0005	79.4235	Major Facilitator Superfamily with SPX (SYG1/Pho81/XPR1) domain-containing	other transporters	c) transport	vacuole
51	1430	576	16.995	B7FYK0	AAFGVTFIQGYGLTETCAGLTIQDFTDTR;AYPPTPPK;DVEGNPIFGR;EFGPDTTWK;GNIAGVPIASVEVK;GVTIVSFDEFCASGDTK;HGFDTPLFK;LAVSGGGPLNTEVQDFIR;LESTPDVGDK;PGMETLYDITK;SLSATGAYPIGALEQFSPTIMVAVPK;TVPVADDESHRVDPR;TYAQVGQQANQFGAALR;VHQASPVAQMLVETGFAWR;YIVYTDDLVAPNETIEMPK	15	32	79.032	Long chain acyl-coa synthetase	AT2G04350	7e-109	78.3475	long-chain acyl-CoA synthetase 1	fatty acid metabolism	i) other metabolic pathways	plastid
52	1430	628	67821	A0T0B2	ADIPFRR;AGPMNKGDGIAEAWLGHPIFR;DVFTGIGAEVTEQVEFGVFQK;GDGIAEAWLGHPIFR;IPDKLAFYDYIGNNPAK;KSQLGEVFEFDR;KSQLGEVFEFDRTSLESDGVFR;LAFYDYIGNNPAK;MPAFFETFPVILVDK;MPAFFETFPVILVDKDGIIR;QGMFVMPFMTR;QVEASVSEGLSESQAWSR;RMPAFFETFPVILVDK;RMPAFFETFPVILVDKDGIIR;SQLGEVFEFDR;SQLGEVFEFDRTSLESDGVFR;TGEPALDLPK;TIFRDVFTGIGAEVTEQVEFGVFQK;TSLESDGVFR;VHTVVLNDPGR;YQWDSGYFQQEIER;YSIEQVGVTVDFYGGK	8	16.9	56.399	Photosystem II CP47 reaction center protein	ATCG00680	0	56.0402	PsbB, CP47	photosystem II	a) photophosphorylation	plastid
52	1430	628	7139.9	B7G3D2	ADLPRFR	1	2.3	33.652	prephenate dehydratase (Fragment)	AT1G11790	1e-77	43.6073	ADT1 arogenate dehydratase 1	amino acid metabolism	i) other metabolic pathways	plastid
52	1430	628	4460.1	B7G7I4	AFYGFAIK;DWLDEEAFTELFAIGQGLPGPTSTQLVISTALSR;EKPFATYASPGK;IFETMYR;VSPDAPWK;VSPDAPWKER	6	14.4	53.521	Chromate transporter	AT2G25270	0.042	59.9156	unknown protein	uncharacterized	j) uncharacterized	plasma membrane
52	1430	628	1824.9	A0T097	AAEDPEFETFYTK;AFTPTQSEETYSMVTANR;AWMAAQDQPHENFVFPEEVLPR;AYDFVSQELR;FWSQIFGVAFSNK;GIFDLIDDWLK;GIFDLIDDWLKK;NILLNEGIR;TIAIGQNQER	9	30.5	39.077	Photosystem II D2 protein	ATCG00270	0	39.5496	PsbD, D2	photosystem II	a) photophosphorylation	plastid
52	1430	628	1725.8	B7G878	AGFAGDDAPR;DLTDYLMK;SFELPDGNIIVIGNER;SVFPSLIGR;VAPEAHPVLLTEAPQNPK	5	16.2	41.79	Actin/actin like protein	AT3G12110	0	41.677	actin	structure	i) other metabolic pathways	cytosol
52	1430	628	1597.5	B7G4F8	AYGGVGDASVVSSAGGTLGENTR;LGVVIDTPDDGAPVVHAVK;LIAVDDQDVTAMTAIK;TVGSGGGYGDQSVATVDYDYSK;VGDKLIAVDDQDVTAMTAIK;VIDSNPLSPPDLIVAPFLLSDINR	6	18.5	59.474	PDZ domain-containing protein	AT3G24550	0.008	69.2755	proline extensin-like receptor kinase 1	signal transduction	i) other metabolic pathways	plasma membrane
52	1430	628	999.28	B7S423	AIEDAPEDNELAAWR;LGEYGTVLELMYAVR;MHLLSFVR;TQLAPSIAR	4	21.6	24.917	Alternative oxidase (Fragment)	AT3G27620	4e-52	37.8186	AOX 1C	alternative oxidoreductases	b) oxidative phosphorylation	mitochondrion
52	1430	628	617.55	Q5D706	ADLGMEVMHER;ETTENESTNYGYK;ETTENESTNYGYKFGQEEETYNIVAAHGYFGR;EWELSYR;FCGWITSTENR;FGQEEETYNIVAAHGYFGR;LIFQYASFNNSR;QSVSLWER;RQSVSLWER;TATLERR;VINTWADIINR;VINTWADIINRADLGMEVMHER	4	7.2	39.621	Photosystem II protein D1	ATCG00020	0	38.9387	PsbA, D1	photosystem II	a) photophosphorylation	plastid
52	1430	628	349	B7G5N4	ALLGGLAMGK;FFMLDTFDGFR	2	5.1	42.937	Uncharacterized protein	AT3G20000	3e-12	34.252	TOM40	TOM complex	c) transport	mitochondrion
52	1430	628	174.47	B7G5H7	ESTLHLVLR;IQDKEGIPPDQQR;TITLDVEPSDTIDNVK;TLSDYNIQK	4	36.7	14.454	Ubiquitin extension protein 1/2	AT3G52590	1e-77	14.7343	Ubiquitin supergroup; Ribosomal protein L40e	other processes	i) other metabolic pathways	nucleus, cytosol
52	1430	628	153.96	A0T096	AAEYMTHAPLGSLNSVGGVATEINSVNYVSPR;ANEPVLSMRPID;APWVEPLR;APWVEPLRGPNGLDINK;DIESTGFAWWSGNAR;GPNGLDINK;LGANVSSAQGPTGLGK;LITTPTLNPIVIFGYVFR;NDIQPWQER;RAAEYMTHAPLGSLNSVGGVATEINSVNYVSPR;SPSGEIIFGGETMR;SPSGEIIFGGETMRFWDLR	0	0	51.662	Photosystem II CP43 reaction center protein	ATCG00280	0	51.8707	PsbC, CP43	photosystem II	a) photophosphorylation	plastid
52	1430	628	99.605	B7FU36	VLQAGGFALR;VTGVTLNPYQVTR	2	7.6	34.473	Methyltransferase (Fragment)	AT5G13710	5e-100	38.2705	SMT1, CPH sterol methyltransferase 1	signal transduction	i) other metabolic pathways	cytosol
52	1430	628	69.122	B7FSP2	ILGLPITPEGK	1	2	58.315	ADP,ATP carrier protein	AT1G15500	0.002	67.5338	ATP/ADP transporter	other transporters	c) transport	plastid
52	1430	628	61.132	B7GBF0	CPAFFQADASAK;DLSPDTSDSDEVAA;ELPEDMIYLK;FGLISCNK;IITAVAK;KFGLISCNK;LIEHTGLPEDEEAGEAK;LIEHTGLPEDEEAGEAKDLSPDTSDSDEVAA;LVIKELPEDMIYLK;MEATEAEVK;MLLGMSTR;MVDPLSDMVIISNSK;NVNLEDGESWDGPIK;NVNLEDGESWDGPIKK;QGIYMIMGANIGTSVTNTIVAMGQMGDGDQLER;SAENPEVENLK;SAENPEVENLKMEATEAEVK	16	22.6	62.879	Uncharacterized protein	AT2G34030	1.2	63.7013	Calcium-binding EF-hand family	other processes	i) other metabolic pathways	extracellular
52	1430	628	60.032	B7GAX8	AAIDVVGNPLGK;DVLMVTAPK;FLFSSPYIR;LPANFAAPLAIVR;SGAEVIPFIK;TYCNLPVAIGFTGVYAK	6	11.5	65.753	ADP,ATP carrier protein	AT1G15500	0	67.5338	nucleotide transporter 1	other transporters	c) transport	plastid
52	1430	628	58.157	B7FTS9	ALFDLEK;ALSYPDGFDAHR;DSNAIVGNFADR;ESDSSTVVHVK;GLEETAYQDGAISFIR;KALFDLEK;MSDPTEHDANPATGK;SFRNDIAR;SLGVGLNR;VFVEETVK;VFVEETVKESDSSTVVHVK	11	15.2	68.779	Uncharacterized protein	AT4G31110	0.032	88.7589	Wall-associated kinase family	signal transduction	i) other metabolic pathways	plasma membrane
52	1430	628	56.076	B7FQZ6	AMGSSLTVGVPGEAK;ANAIDFCVVGPAQTK;AYFTATGVPAPK;TYGGFVDAVCDK;VEGFDFSTSAVK	5	16	45.502	Uncharacterized protein	AT2G03120	0.33	38.3413	signal peptide peptidase	proteases	g) protein folding & processing	ER
52	1430	628	41.612	A0T0M7	DFGYSFPCDGPGR;DKPVALSIVQAR;DYDPELNKNNVLAR;EILDAHRPPGGR;FRPSLAWFK;FSQALAQDPATR;QILFEPLFAEYIQAASGK;TNFGIGHNMK;TPLANLVR	9	14.7	81.846	Photosystem I P700 chlorophyll a apoprotein A2	ATCG00340	0	82.4798	PsaB	photosystem I	a) photophosphorylation	plastid
53	1430	685	31899	A0A8J9SDF0	LQENEDSALSPAAAETVR	1	5	38.611	Uncharacterized protein (Fragment)	AT1G68100	2e-13	50.5856	ZIP metal ion transporter family; member of IAA-alanine resistance protein 1	other transporters	c) transport	ER
53	1430	685	935.25	A0T0B2	ADIPFRR;AGPMNKGDGIAEAWLGHPIFR;DVFTGIGAEVTEQVEFGVFQK;GDGIAEAWLGHPIFR;IPDKLAFYDYIGNNPAK;KSQLGEVFEFDR;KSQLGEVFEFDRTSLESDGVFR;LAFYDYIGNNPAK;MPAFFETFPVILVDK;MPAFFETFPVILVDKDGIIR;QGMFVMPFMTR;QVEASVSEGLSESQAWSR;RMPAFFETFPVILVDK;RMPAFFETFPVILVDKDGIIR;SQLGEVFEFDR;SQLGEVFEFDRTSLESDGVFR;TGEPALDLPK;TIFRDVFTGIGAEVTEQVEFGVFQK;TSLESDGVFR;VHTVVLNDPGR;YQWDSGYFQQEIER;YSIEQVGVTVDFYGGK	8	16.9	56.399	Photosystem II CP47 reaction center protein	ATCG00680	0	56.0402	PsbB, CP47	photosystem II	a) photophosphorylation	plastid
53	1430	685	666.78	Q5D706	ADLGMEVMHER;ETTENESTNYGYK;ETTENESTNYGYKFGQEEETYNIVAAHGYFGR;EWELSYR;FCGWITSTENR;FGQEEETYNIVAAHGYFGR;LIFQYASFNNSR;QSVSLWER;RQSVSLWER;TATLERR;VINTWADIINR;VINTWADIINRADLGMEVMHER	4	7.2	39.621	Photosystem II protein D1	ATCG00020	0	38.9387	PsbA, D1	photosystem II	a) photophosphorylation	plastid
53	1430	685	620.76	A0A8J9TY74	AFSPTTINTGR;APTNILVR;DSALIHVLNR;IIEVDYNVK;SSDPFYWMR;TWIEVSGASAR	6	12.9	49.444	Translocon Sec61/SecY plug domain-containing protein (Fragment)	AT1G29310	0	52.0714	SecY protein transport family protein	other transporters	c) transport	ER
53	1430	685	445.84	A0T097	AAEDPEFETFYTK;AFTPTQSEETYSMVTANR;AWMAAQDQPHENFVFPEEVLPR;AYDFVSQELR;FWSQIFGVAFSNK;GIFDLIDDWLK;GIFDLIDDWLKK;NILLNEGIR;TIAIGQNQER	9	30.5	39.077	Photosystem II D2 protein	ATCG00270	0	39.5496	PsbD, D2	photosystem II	a) photophosphorylation	plastid
53	1430	685	384.12	F1DGN0	AYDFVVR;AYFTSATMIIAIPTGIK;RVPDFPDAFYLFNK;VPDFPDAFYLFNK;WLFSTNHK	5	9.3	54.534	Cytochrome c oxidase subunit 1	ATMG01360	0	57.9998	COX1	complex IV	b) oxidative phosphorylation	mitochondrion
53	1430	685	222.71	A0A8J9TNS5	ATGLVEISDMLAR;AVVFVPLFLR;DPLVSFLSSK;GVKDPLVSFLSSK	4	12.7	31.265	Acyltransferase 3 domain-containing protein (Fragment)	AT1G09960	9.1	54.7873	sucrose transporter 4	carbohydrate metabolism	i) other metabolic pathways	vacuole
53	1430	685	123.66	A0A8J9T7T8	ISGLIYEETR;TVTAMDVVYALK;VFLENVIR	3	50.8	6.7357	Histone H4 (Fragment)	AT1G07660	4e-35	11.4102	Histone superfamily protein	nucleic acid metabolism - general	d) nucleic acid biosynthesis & processing	nucleus
53	1430	685	116.64	B7GB43	ESLLLVDGWWK;STDLDWSGGEGVLPGR;VIPGDRFEATLTPK;VLGWDVK;YWTEYCEVVPYK	5	13	52.171	7-dehydrocholesterol reductase	AT1G50430	6e-148	49.5937	Ergosterol biosynthesis ERG4/ERG24 family; Mutants are defective in Brassinosteroid biosynthesis	signal transduction	i) other metabolic pathways	ER
53	1430	685	113.11	A0A6B9XT71	FSAKQELEDLTK;FSAKQELEDLTKGL;PFSDIITSVR;PNEYFTQDR;QELEDLTK;QELEDLTKGL;QQIPLVNDR;QQIPLVNDRFSAK;QQIPLVNDRFSAKQELEDLTK;SGGSTGERPFSDIITSVR	10	59.5	9.4996	Cytochrome b559 subunit alpha	ATCG00580	9e-40	9.39709	PsbE, alpha-Cyt b559	photosystem II	a) photophosphorylation	plastid
53	1430	685	108.62	B7GA13	LTASVIPR	1	0.3	263.53	Uncharacterized protein	AT5G45670	2.6	39.5777	GDSL-like Lipase/Acylhydrolase superfamily	lipid metabolism	i) other metabolic pathways	extracellular
53	1430	685	93.861	B7FTS9	ALFDLEK;ALSYPDGFDAHR;DSNAIVGNFADR;ESDSSTVVHVK;GLEETAYQDGAISFIR;KALFDLEK;MSDPTEHDANPATGK;SFRNDIAR;SLGVGLNR;VFVEETVK;VFVEETVKESDSSTVVHVK	11	15.2	68.779	Uncharacterized protein	AT4G31110	0.032	88.7589	Wall-associated kinase family	signal transduction	i) other metabolic pathways	plasma membrane
53	1430	685	86.615	A0T096	AAEYMTHAPLGSLNSVGGVATEINSVNYVSPR;ANEPVLSMRPID;APWVEPLR;APWVEPLRGPNGLDINK;DIESTGFAWWSGNAR;GPNGLDINK;LGANVSSAQGPTGLGK;LITTPTLNPIVIFGYVFR;NDIQPWQER;RAAEYMTHAPLGSLNSVGGVATEINSVNYVSPR;SPSGEIIFGGETMR;SPSGEIIFGGETMRFWDLR	0	0	51.662	Photosystem II CP43 reaction center protein	ATCG00280	0	51.8707	PsbC, CP43	photosystem II	a) photophosphorylation	plastid
53	1430	685	37.744	B7G5Y2	DSTLIMQLLR	1	4.1	27.066	14-3-3-like protein (Fragment)	AT5G38480	4e-117	28.6077	general regulatory factor 3	signal transduction	i) other metabolic pathways	cytosol
53	1430	685	22.183	B7G7G1	AFVHTAAASQLGQMLIK;FKDTSLENVQSDIVQMLNSSVTGQK;GTVYVYGGLAGK;IDELNATVAFDAVAGR;RQDQADLLR;SAGDLLDLMPVK;TGSGILTSLICGVGTK;VAPSQNVEIICVVR;VENVNPMALIYHEK;VGFSNLQNK;VNTGLSGGWSSSK	11	45.1	37.339	Enoyl reductase (ER) domain-containing protein	AT3G45770	8e-17	40.8254	polyketide synthase, enoylreductase family	other processes	i) other metabolic pathways	mitochondrion
53	1430	685	20.28	B7GBF0	CPAFFQADASAK;DLSPDTSDSDEVAA;ELPEDMIYLK;FGLISCNK;IITAVAK;KFGLISCNK;LIEHTGLPEDEEAGEAK;LIEHTGLPEDEEAGEAKDLSPDTSDSDEVAA;LVIKELPEDMIYLK;MEATEAEVK;MLLGMSTR;MVDPLSDMVIISNSK;NVNLEDGESWDGPIK;NVNLEDGESWDGPIKK;QGIYMIMGANIGTSVTNTIVAMGQMGDGDQLER;SAENPEVENLK;SAENPEVENLKMEATEAEVK	16	22.6	62.879	Uncharacterized protein	AT2G34030	1.2	63.7013	Calcium-binding EF-hand family	other processes	i) other metabolic pathways	extracellular
53	1430	685	12.644	B7G2A6	AEEQQAFLDQNTGLLGIEANWQR;AFHVDDVPK;AGYVDTEDMPAAVPK;ALFEYWDIVAAAR;AYQLTPFVGFR;DAWGMGVEYEGGR;DKQLNMYFLSASLEGQTFDMGR;DLFGIGPK;DYPMLEFNPANK;EGEPFMSSAIAK;FADSDKAVEIAK;FPLFLEGPVR;GGGILPFMDPDVYGR;GGIPTIMGLVDSDATYDEDSR;GGIPTIMGLVDSDATYDEDSRVK;GKLYEEFFSEMK;GLSSSSVDDILDTPQYGFAK;GQAMATFGTESK;GQAMATFGTESKDYPMLEFNPANK;GTTSFQTEPFAPAK;HVLQLDSTYYDSEK;IAGVVTAPGFVK;IDATYFSQGPGNYR;IDATYFSQGPGNYRDVAQNR;IEESGHYCLSFYED…	75	66.9	136.53	Uncharacterized protein	AT2G22120	0.79	36.1342	RING/FYVE/PHD zinc finger superfamily	other processes	i) other metabolic pathways	plasma membrane
54	1430	811	536990	A0T0C9	ADLNVGGILMLPEGFK;ADLNVGGILMLPEGFKLAPK;ADQPLNIDPNVGGFGQEESEIVLQNPIR;AIEIEAPQAVLPNSIFEVEIK;AIEIEAPQAVLPNSIFEVEIKVPYDTTK;GQVYPTGEK;GVFISPYSSEFDNILVVGPIAGK;GVFISPYSSEFDNILVVGPIAGKTHQELIFPVMAPDPEK;KADLNVGGILMLPEGFK;LACANCHLNQK;NKGVFISPYSSEFDNILVVGPIAGK;NQIPAEVK;NQIPAEVKEK;NSDIKYLTYPFYAGGNR;QTSQVLPAGLILSIK;QTSQVLPAGLILSIKQGQVVK;SNVNVFGANQSGQITEITVTEK;THQELIFPVMAPDPEK;THQELIFPVMAPDPEKNSDIK;YLTYPFYAGGNR	18	62.7	34.262	Cytochrome f	ATCG00540	9e-110	35.3589	PetA, cytochrome f	cytochrome b6f complex	a) photophosphorylation	plastid
54	1430	811	98104	B7GBP7	MIDPTFPFPSYPR	1	3.4	42.268	Uncharacterized protein	AT5G18450	8.9	34.2358	Integrase-type DNA-binding superfamily	nucleic acid metabolism - general	d) nucleic acid biosynthesis & processing	nucleus
54	1430	811	15268	A0A6B9XN59	GGESVGQSTLTR;IVTGVPAAVPIVGEPLVLILR;LEVQAIADDISSK;NKVYDWFEER;NKVYDWFEERLEVQAIADDISSK;VYDWFEER;VYDWFEERLEVQAIADDISSK;VYLTGGFK;WSASMMVLMMVLHVFR	9	37.2	23.992	Cytochrome b6	ATCG00720	2e-136	24.154	PetB	cytochrome b6f complex	a) photophosphorylation	plastid
54	1430	811	3792	A0A6B9XPC4	KPDLTDPK;KPDLTDPKLR;LLGVLAMAAVPLGLITVPFIENVNK;SVIKKPDLTDPK;VLPNKLLGVLAMAAVPLGLITVPFIENVNK	5	27.5	17.723	Cytochrome b6-f complex subunit 4	ATCG00730	2e-83	17.4318	PetD, subunit IV	cytochrome b6f complex	a) photophosphorylation	plastid
54	1430	811	3683.9	A0T097	AAEDPEFETFYTK;AFTPTQSEETYSMVTANR;AWMAAQDQPHENFVFPEEVLPR;AYDFVSQELR;FWSQIFGVAFSNK;GIFDLIDDWLK;GIFDLIDDWLKK;NILLNEGIR;TIAIGQNQER	9	30.5	39.077	Photosystem II D2 protein	ATCG00270	0	39.5496	PsbD, D2	photosystem II	a) photophosphorylation	plastid
54	1430	811	2557.8	B7G7G0	ALFSLWNNALATGDSR;NYFDAFLLK;TSVLLPTVSDVPR;YASDAVLLPTVSDIPR;YSFVYTK	5	17.3	39.292	Calcium/calmodulin-dependent protein kinase II association-domain domain-containing protein	AT4G10925	0.52	26.2553	F-box family	other processes	i) other metabolic pathways	plasma membrane
54	1430	811	1527	EG02042	ASSIWYGATVR;FVAVDGMVPK;GAFVAPSAAVIGDVTIGK;GDVNTITIGDYTNIGDR;GLEITKYTEK;VLTEDEIAAIPK	6	28.1	29.193	Carbonic anhydrase 2-1 PtCA2-1	AT1G19580	6e-55	29.9728	Carbonic anhydrase 2-1 (PtCA2-1)	complex I	b) oxidative phosphorylation	mitochondrion
54	1430	811	578.31	A0T0M4	LAFAEILNTENNFSK;QVVLQALTK;SLLIIGGTGTLGR	3	11.6	36.848	NmrA-like domain-containing protein	AT4G35250	3e-92	43.7258	NAD(P)-binding Rossmann-fold superfamily	other processes	i) other metabolic pathways	plastid
54	1430	811	403.56	B7FYE8	AADASQIPEAGSDNLTFEQFDEVSQR;ITKPLDLK;KNPLQVK;SVASVVVVGQKPDIK;TEGVPDSVKR;VITNSATLAPDILAYLDR	6	14.6	62.289	Uncharacterized protein	AT5G67290	0.096	43.1137	FAD-dependent oxidoreductase family	other processes	i) other metabolic pathways	plastid
54	1430	811	303.98	F1DGN2	SLFYYNSSK	1	3.5	28.592	ATP synthase subunit a	ATMG01170	4e-54	39.7417	subunit a (ATP6)	complex V	b) oxidative phosphorylation	mitochondrion
54	1430	811	96.559	B7G2T6	AAPLDEIAPSAPGSK;FGTAVWAR;LEILTADLAK;LGIDYFVAGLSFDR;TRQLLLEVIQGYELEIDPMDSFTISLPSIRVEIPR	5	11.6	79.386	Letm1 RBD domain-containing protein	AT3G11560	1e-11	69.6831	LETM1-like protein	other transporters	c) transport	plastid
55	1502	906	48449	A0T097	AAEDPEFETFYTK;AFTPTQSEETYSMVTANR;AWMAAQDQPHENFVFPEEVLPR;AYDFVSQELR;FWSQIFGVAFSNK;GIFDLIDDWLK;GIFDLIDDWLKK;NILLNEGIR;TIAIGQNQER	9	30.5	39.077	Photosystem II D2 protein	ATCG00270	0	39.5496	PsbD, D2	photosystem II	a) photophosphorylation	plastid
55	1502	906	11088	Q5D706	ADLGMEVMHER;ETTENESTNYGYK;ETTENESTNYGYKFGQEEETYNIVAAHGYFGR;EWELSYR;FCGWITSTENR;FGQEEETYNIVAAHGYFGR;LIFQYASFNNSR;QSVSLWER;RQSVSLWER;TATLERR;VINTWADIINR;VINTWADIINRADLGMEVMHER	4	7.2	39.621	Photosystem II protein D1	ATCG00020	0	38.9387	PsbA, D1	photosystem II	a) photophosphorylation	plastid
55	1502	906	1795.1	A0T0C9	ADLNVGGILMLPEGFK;ADLNVGGILMLPEGFKLAPK;ADQPLNIDPNVGGFGQEESEIVLQNPIR;AIEIEAPQAVLPNSIFEVEIK;AIEIEAPQAVLPNSIFEVEIKVPYDTTK;GQVYPTGEK;GVFISPYSSEFDNILVVGPIAGK;GVFISPYSSEFDNILVVGPIAGKTHQELIFPVMAPDPEK;KADLNVGGILMLPEGFK;LACANCHLNQK;NKGVFISPYSSEFDNILVVGPIAGK;NQIPAEVK;NQIPAEVKEK;NSDIKYLTYPFYAGGNR;QTSQVLPAGLILSIK;QTSQVLPAGLILSIKQGQVVK;SNVNVFGANQSGQITEITVTEK;THQELIFPVMAPDPEK;THQELIFPVMAPDPEKNSDIK;YLTYPFYAGGNR	18	62.7	34.262	Cytochrome f	ATCG00540	9e-110	35.3589	PetA, cytochrome f	cytochrome b6f complex	a) photophosphorylation	plastid
55	1502	906	822.56	B7S404	LDLALNDLR	1	1.4	70.878	peptidylprolyl isomerase	AT5G55220	9e-29	61.737	trigger factor type chaperone family	protein maturation	g) protein folding & processing	plastid
55	1502	906	182.94	A0A8J9T7T8	ISGLIYEETR;TVTAMDVVYALK;VFLENVIR	3	50.8	6.7357	Histone H4 (Fragment)	AT1G07660	4e-35	11.4102	Histone superfamily protein	nucleic acid metabolism - general	d) nucleic acid biosynthesis & processing	nucleus
55	1502	906	108.86	B7GC30	ENCYYCVPQYK;EVNTEAELLTVK;FFCPLISPFVTVVK	3	14.5	28.013	Phospholipid scramblase	AT3G28700	5.5	51.9828	phospholipid scramblase	other transporters	c) transport	mitochondrion
55	1502	906	89.543	A0T0F9	DLDIQFLPDSIIR;SQFLDNLPIHR	2	7	40.453	Ycf89	AT4G27970	0.049	58.8228	SLAC1 homologue 2; ten predicted transmembrane helices	other processes	i) other metabolic pathways	plasma membrane
55	1502	906	79.113	B7G8Y4	IVAQEGAGALFK	1	4	32.703	ADP/ATP translocase	AT4G28390	2e-80	40.7204	AAC3 (ADP/ATP carrier 3)	ADP/ATP carrier oligomers	c) transport	mitochondrion
55	1502	906	72.439	B7FPD9	ASEPAFAAVLSQFVYGK;ASEPAFAAVLSQFVYGKK;ASEPAFAAVLSQFVYGKKVSTAK;EGSRFGEFVQLAK;FGEFVQLAK;ISMDDIVK;KLMETPGLK;KLMETPGLKDR;KTGAVTQSVANTAK;LALNAAGGK;LIGCSIGIGGVFLYSIIDNLVKPK;LMETPGLK;LMETPGLKDR;TGAVTQSVANTAK;TGAVTQSVANTAKR;WLCLPIVIGGVILASVK	16	31.2	40.854	Triose phosphate/phosphate translocator	AT5G33320	1e-40	44.2266	phosphoenolpyruvate/phosphate translocator	other transporters	c) transport	plastid
55	1502	906	35.498	B7FSS9	EDAVLLAAQTLK;MATAIMDGLVAK	2	8.3	29.93	Pyrroline-5-carboxylate reductase	AT5G14800	2e-67	28.6258	pyrroline-5- carboxylate (P5C) reductase; Delta 1-pyrroline-5-carboxylate reductase, final step in proline biosynthesis	amino acid metabolism	i) other metabolic pathways	cytosol
55	1502	906	28.92	B7G5Y2	DSTLIMQLLR	1	4.1	27.066	14-3-3-like protein (Fragment)	AT5G38480	4e-117	28.6077	general regulatory factor 3	signal transduction	i) other metabolic pathways	cytosol
55	1502	906	24.821	B7G7G0	ALFSLWNNALATGDSR;NYFDAFLLK;TSVLLPTVSDVPR;YASDAVLLPTVSDIPR;YSFVYTK	5	17.3	39.292	Calcium/calmodulin-dependent protein kinase II association-domain domain-containing protein	AT4G10925	0.52	26.2553	F-box family	other processes	i) other metabolic pathways	plasma membrane
55	1502	906	17.795	B7FYE8	AADASQIPEAGSDNLTFEQFDEVSQR;ITKPLDLK;KNPLQVK;SVASVVVVGQKPDIK;TEGVPDSVKR;VITNSATLAPDILAYLDR	6	14.6	62.289	Uncharacterized protein	AT5G67290	0.096	43.1137	FAD-dependent oxidoreductase family	other processes	i) other metabolic pathways	plastid
55	1502	906	4.0275	B7GDZ2	SFAMVVPDRK	1	0.2	455.35	Dynein heavy chain, cytoplasmic	AT1G67120	2e-09	611.19	ATPases;nucleotide binding	other transporters	c) transport	nucleus
56	1436	1232	9268.3	A0A6B9XN59	GGESVGQSTLTR;IVTGVPAAVPIVGEPLVLILR;LEVQAIADDISSK;NKVYDWFEER;NKVYDWFEERLEVQAIADDISSK;VYDWFEER;VYDWFEERLEVQAIADDISSK;VYLTGGFK;WSASMMVLMMVLHVFR	9	37.2	23.992	Cytochrome b6	ATCG00720	2e-136	24.154	PetB	cytochrome b6f complex	a) photophosphorylation	plastid
56	1436	1232	7765.5	B7G9C2	DKSLVDSLEAFYK;HVWSCSPQVAASFNK;IAYLQELDAMHQELLPVLEAELAFQK;KVVQSVAHR;SLVDSLEAFYK;SNQAPAETHEWAPEEQELTAK;SWVALSDSMAEK;TTSDTTVFDMK;VEIDWSR;VNYPVIHEEIEDEIER;VNYPVIHEEIEDEIERR;YATLPTPIDFGK	12	20.8	77.484	Uncharacterized protein	AT1G61215	1	52.7098	bromodomain 4	signal transduction	i) other metabolic pathways	nucleus
56	1436	1232	2782.9	B5Y3C9	AASEEFYIDDER;AASEEFYIDDERR;AYLDSKPVNDR;DALGNDIMAK;EDKTLETYGLNAVCTHLGCVVPWSAASNK;FMCPCHGSQYAPDGAVVR;GDATYLIVK;GDATYLIVKEDK;GDATYLIVKEDKTLETYGLNAVCTHLGCVVPWSAASNK;GPAPLPLALAHCDVGEDGK;GPAPLPLALAHCDVGEDGKIMFSPWTESDFR;IMFSPWTESDFR;SLAQGLKGDATYLIVK;SLAQGLKGDATYLIVKEDK;TLETYGLNAVCTHLGCVVPWSAASNK	14	71.9	18.965	plastoquinol--plastocyanin reductase	AT4G03280	4e-63	24.3674	PetC, Rieske-FeS-protein	cytochrome b6f complex	a) photophosphorylation	plastid
56	1436	1232	1898.7	A0A6B9XPC4	KPDLTDPK;KPDLTDPKLR;LLGVLAMAAVPLGLITVPFIENVNK;SVIKKPDLTDPK;VLPNKLLGVLAMAAVPLGLITVPFIENVNK	5	27.5	17.723	Cytochrome b6-f complex subunit 4	ATCG00730	2e-83	17.4318	PetD, subunit IV	cytochrome b6f complex	a) photophosphorylation	plastid
56	1436	1232	519.81	A0T0E6	IPHDFQNFMEASVDFVTDIAR	1	8.7	27.004	ATP synthase subunit a, chloroplastic	ATCG00150	5e-100	27.3517	A subunit (F0 part)	cp ATP synthase	a) photophosphorylation	plastid
56	1436	1232	488.34	F1DGN2	SLFYYNSSK	1	3.5	28.592	ATP synthase subunit a	ATMG01170	4e-54	39.7417	subunit a (ATP6)	complex V	b) oxidative phosphorylation	mitochondrion
56	1436	1232	357.94	A0T0C9	ADLNVGGILMLPEGFK;ADLNVGGILMLPEGFKLAPK;ADQPLNIDPNVGGFGQEESEIVLQNPIR;AIEIEAPQAVLPNSIFEVEIK;AIEIEAPQAVLPNSIFEVEIKVPYDTTK;GQVYPTGEK;GVFISPYSSEFDNILVVGPIAGK;GVFISPYSSEFDNILVVGPIAGKTHQELIFPVMAPDPEK;KADLNVGGILMLPEGFK;LACANCHLNQK;NKGVFISPYSSEFDNILVVGPIAGK;NQIPAEVK;NQIPAEVKEK;NSDIKYLTYPFYAGGNR;QTSQVLPAGLILSIK;QTSQVLPAGLILSIKQGQVVK;SNVNVFGANQSGQITEITVTEK;THQELIFPVMAPDPEK;THQELIFPVMAPDPEKNSDIK;YLTYPFYAGGNR	18	62.7	34.262	Cytochrome f	ATCG00540	9e-110	35.3589	PetA, cytochrome f	cytochrome b6f complex	a) photophosphorylation	plastid
56	1436	1232	278.41	B7GCV9	SASVPFMPK	1	3.9	25.377	Protein fucoxanthin chlorophyll a/c protein	AT3G54890	1e-19	25.9974	Protein fucoxanthin chlorophyll a/c protein	photosystem I	a) photophosphorylation	plastid
56	1436	1232	130.59	A0A8J9T7T8	ISGLIYEETR;TVTAMDVVYALK;VFLENVIR	3	50.8	6.7357	Histone H4 (Fragment)	AT1G07660	4e-35	11.4102	Histone superfamily protein	nucleic acid metabolism - general	d) nucleic acid biosynthesis & processing	nucleus
56	1436	1232	79.564	B7G955	DFVGGEFPGDLR;LPGNIDLSGTK;NNYIDFGWDSFDDATK;NNYIDFGWDSFDDATKAR;RTIELNQGR;TIELNQGR	6	24.4	22.1	Protein fucoxanthin chlorophyll a/c protein	AT2G40100	1e-05	30.2132	Protein fucoxanthin chlorophyll a/c protein	photosystem I	a) photophosphorylation	plastid
56	1436	1232	67.235	A0A8J9X3M7	HPLYAGLLAAAAGFAIVSGSATR	1	8.5	28.578	Protein-S-isoprenylcysteine O-methyltransferase	AT5G59500	7e-05	45.7951	protein C-terminal S-isoprenylcysteine carboxyl O-methyltransferases	protein maturation	g) protein folding & processing	plastid
56	1436	1232	58.996	B5Y3C8	GDATYLIVK;GPAPLPLALAHVDVQDNK;SLVEGLKGDATYLIVK	2	15.7	23.56	plastoquinol--plastocyanin reductase	AT4G03280	4e-54	24.3674	PetC, Rieske-FeS-protein	cytochrome b6f complex	a) photophosphorylation	plastid
56	1436	1232	38.454	A0A8J9XAP1	APPLPVDLSMR	1	2.7	45.146	Mechanosensitive ion channel MscS domain-containing protein (Fragment)	AT5G19520	1e-15	84.2537	mechanosensitive channel of small conductance-like 9	other transporters	c) transport	nucleus
57	1436	1321	584980	B5Y3C9	AASEEFYIDDER;AASEEFYIDDERR;AYLDSKPVNDR;DALGNDIMAK;EDKTLETYGLNAVCTHLGCVVPWSAASNK;FMCPCHGSQYAPDGAVVR;GDATYLIVK;GDATYLIVKEDK;GDATYLIVKEDKTLETYGLNAVCTHLGCVVPWSAASNK;GPAPLPLALAHCDVGEDGK;GPAPLPLALAHCDVGEDGKIMFSPWTESDFR;IMFSPWTESDFR;SLAQGLKGDATYLIVK;SLAQGLKGDATYLIVKEDK;TLETYGLNAVCTHLGCVVPWSAASNK	14	71.9	18.965	plastoquinol--plastocyanin reductase	AT4G03280	4e-63	24.3674	PetC, Rieske-FeS-protein	cytochrome b6f complex	a) photophosphorylation	plastid
57	1436	1321	134730	A0A6B9XN59	GGESVGQSTLTR;IVTGVPAAVPIVGEPLVLILR;LEVQAIADDISSK;NKVYDWFEER;NKVYDWFEERLEVQAIADDISSK;VYDWFEER;VYDWFEERLEVQAIADDISSK;VYLTGGFK;WSASMMVLMMVLHVFR	9	37.2	23.992	Cytochrome b6	ATCG00720	2e-136	24.154	PetB	cytochrome b6f complex	a) photophosphorylation	plastid
57	1436	1321	3962.9	B7G871	DIDQEKFDQYR;LAMLAILELLR;VAQLAVIGYVVQEIYR	3	19.3	21.529	Protein fucoxanthin chlorophyll a/c protein	AT3G54890	3e-06	25.9974	Protein fucoxanthin chlorophyll a/c protein	photosystem I	a) photophosphorylation	plastid
57	1436	1321	3182.7	A0A8J9X215	APGDFGLDPLK;APGDFGLDPLKIK;YSLNEVK	3	11.8	18.403	Chlorophyll a-b binding protein, chloroplastic (Fragment)	AT3G54890	4e-17	25.9974	Lhca1	photosystem I	a) photophosphorylation	plastid
57	1436	1321	3170.1	A0A6B9XPC4	KPDLTDPK;KPDLTDPKLR;LLGVLAMAAVPLGLITVPFIENVNK;SVIKKPDLTDPK;VLPNKLLGVLAMAAVPLGLITVPFIENVNK	5	27.5	17.723	Cytochrome b6-f complex subunit 4	ATCG00730	2e-83	17.4318	PetD, subunit IV	cytochrome b6f complex	a) photophosphorylation	plastid
57	1436	1321	2617	A0T0M1	MSQYQADSPPSLALQQQIDR;NPAESEIIINVPLAIK;SDLLCGTEGLPHLVADGR	3	29.2	20.557	Photosystem I reaction center subunit III	AT1G31330	2e-58	24.1744	PsaF	photosystem I	a) photophosphorylation	plastid
57	1436	1321	1782.5	A0T0E9	DFLGSLLEER;QQIISLVLKR;VLLESEVFGAK	3	17.3	20.316	ATP synthase subunit b, chloroplastic	ATCG00130	6e-05	21.0582	B subunit (F0)	cp ATP synthase	a) photophosphorylation	plastid
57	1436	1321	1591.4	B7G0C7	DLGLFFK;ELPFGLSK;GNIPDFIPDDIKK;IFGVAETDNLIATDR;IFGVAETDNLIATDRDR;IFGVAETDNLIATDRDRK;KELPFGLSK;MLHIPDEEAFAGAH	8	23.9	28.086	Uncharacterized protein	AT1G23960	0.84	34.827	molybdopterin biosynthesis MoaE family protein	other processes	i) other metabolic pathways	cytosol
57	1436	1321	386.91	B7G3I6	AAMIAMASLFAMK;AFDTFPNMFPDEQYLR;TEAGNLNFDYLGLK	3	18.3	25.439	Fucoxanthin chlorophyll a/c protein, deviant (Fragment)	AT3G54890	0.005	25.9974	Fucoxanthin chlorophyll a/c protein, deviant (Fragment)	photosystem I	a) photophosphorylation	plastid
57	1436	1321	236.12	B7G502	AAMLAVAGFVVPEFVR;GYVGGESVEPMFIGK;VPGDFGFDPLK	3	20.4	22.266	Protein fucoxanthin chlorophyll a/c protein	AT3G54890	5e-16	25.9974	Protein fucoxanthin chlorophyll a/c protein	photosystem I	a) photophosphorylation	plastid
57	1436	1321	218.77	A0T0C9	ADLNVGGILMLPEGFK;ADLNVGGILMLPEGFKLAPK;ADQPLNIDPNVGGFGQEESEIVLQNPIR;AIEIEAPQAVLPNSIFEVEIK;AIEIEAPQAVLPNSIFEVEIKVPYDTTK;GQVYPTGEK;GVFISPYSSEFDNILVVGPIAGK;GVFISPYSSEFDNILVVGPIAGKTHQELIFPVMAPDPEK;KADLNVGGILMLPEGFK;LACANCHLNQK;NKGVFISPYSSEFDNILVVGPIAGK;NQIPAEVK;NQIPAEVKEK;NSDIKYLTYPFYAGGNR;QTSQVLPAGLILSIK;QTSQVLPAGLILSIKQGQVVK;SNVNVFGANQSGQITEITVTEK;THQELIFPVMAPDPEK;THQELIFPVMAPDPEKNSDIK;YLTYPFYAGGNR	18	62.7	34.262	Cytochrome f	ATCG00540	9e-110	35.3589	PetA, cytochrome f	cytochrome b6f complex	a) photophosphorylation	plastid
57	1436	1321	127.11	B5Y3C8	GDATYLIVK;GPAPLPLALAHVDVQDNK;SLVEGLKGDATYLIVK	2	15.7	23.56	plastoquinol--plastocyanin reductase	AT4G03280	4e-54	24.3674	PetC, Rieske-FeS-protein	cytochrome b6f complex	a) photophosphorylation	plastid
57	1436	1321	110.91	B7FQE0	EPGYFGFGTK;SPAMPFLPYPENLK	2	11.9	21.709	Protein fucoxanthin chlorophyll a/c protein	AT3G54890	2e-11	25.9974	Protein fucoxanthin chlorophyll a/c protein	photosystem I	a) photophosphorylation	plastid
57	1436	1321	99.155	B7G955	DFVGGEFPGDLR;LPGNIDLSGTK;NNYIDFGWDSFDDATK;NNYIDFGWDSFDDATKAR;RTIELNQGR;TIELNQGR	6	24.4	22.1	Protein fucoxanthin chlorophyll a/c protein	AT2G40100	1e-05	30.2132	Protein fucoxanthin chlorophyll a/c protein	photosystem I	a) photophosphorylation	plastid
57	1436	1321	63.055	B7G4H1	AFGLISCSK;ELPEDMAYLK;ELPEDMAYLKEHMKR;HVPLEAAR;IIISNSK;LEQMLPLTLGANIGTTLTAILSALVSASK;LIEHTGLPEDEDVPAK;LIEHTGLPEDEDVPAKDESPDTSDAEVDA;LLLGMSTR;MVDPLTDK;MVDPLTDKIIISNSK;NVNLEDGDSWDGPIK;NVNLEDGDSWDGPIKK;QGIYMIMGANIGTSVTNTIVAMGQMGDGDQLER;TSGDCPAFFQGDASAK;VVIKELPEDMAYLK	13	18.5	65.728	Uncharacterized protein	AT2G33130	0.34	11.3911	ralf-like 18	other processes	i) other metabolic pathways	extracellular
57	1436	1321	55.229	B7GBF0	CPAFFQADASAK;DLSPDTSDSDEVAA;ELPEDMIYLK;FGLISCNK;IITAVAK;KFGLISCNK;LIEHTGLPEDEEAGEAK;LIEHTGLPEDEEAGEAKDLSPDTSDSDEVAA;LVIKELPEDMIYLK;MEATEAEVK;MLLGMSTR;MVDPLSDMVIISNSK;NVNLEDGESWDGPIK;NVNLEDGESWDGPIKK;QGIYMIMGANIGTSVTNTIVAMGQMGDGDQLER;SAENPEVENLK;SAENPEVENLKMEATEAEVK	16	22.6	62.879	Uncharacterized protein	AT2G34030	1.2	63.7013	Calcium-binding EF-hand family	other processes	i) other metabolic pathways	extracellular
57	1436	1321	53.652	A0T0M7	DFGYSFPCDGPGR;DKPVALSIVQAR;DYDPELNKNNVLAR;EILDAHRPPGGR;FRPSLAWFK;FSQALAQDPATR;QILFEPLFAEYIQAASGK;TNFGIGHNMK;TPLANLVR	9	14.7	81.846	Photosystem I P700 chlorophyll a apoprotein A2	ATCG00340	0	82.4798	PsaB	photosystem I	a) photophosphorylation	plastid
58	1433	1551	103220	A0A6B9XPC4	KPDLTDPK;KPDLTDPKLR;LLGVLAMAAVPLGLITVPFIENVNK;SVIKKPDLTDPK;VLPNKLLGVLAMAAVPLGLITVPFIENVNK	5	27.5	17.723	Cytochrome b6-f complex subunit 4	ATCG00730	2e-83	17.4318	PetD, subunit IV	cytochrome b6f complex	a) photophosphorylation	plastid
58	1433	1551	1605.8	A0T0E8	EAQLEITNSQK;EILEVELNISQK;EYILTNLGK;YIDNLLDTIQK	4	27.6	17.653	ATP synthase subunit b, chloroplastic	AT4G32260	7e-08	23.919	B-2 subunit (F0)	cp ATP synthase	a) photophosphorylation	plastid
58	1433	1551	156.51	B7G054	PLLVPYMDAVGGK;YPTITQADR	2	13.4	18.694	Protein YOP1	AT2G36020	5e-14	29.5514	HVA22-like protein J	stress response	i) other metabolic pathways	extracellular
58	1433	1551	129.63	A0T0C9	ADLNVGGILMLPEGFK;ADLNVGGILMLPEGFKLAPK;ADQPLNIDPNVGGFGQEESEIVLQNPIR;AIEIEAPQAVLPNSIFEVEIK;AIEIEAPQAVLPNSIFEVEIKVPYDTTK;GQVYPTGEK;GVFISPYSSEFDNILVVGPIAGK;GVFISPYSSEFDNILVVGPIAGKTHQELIFPVMAPDPEK;KADLNVGGILMLPEGFK;LACANCHLNQK;NKGVFISPYSSEFDNILVVGPIAGK;NQIPAEVK;NQIPAEVKEK;NSDIKYLTYPFYAGGNR;QTSQVLPAGLILSIK;QTSQVLPAGLILSIKQGQVVK;SNVNVFGANQSGQITEITVTEK;THQELIFPVMAPDPEK;THQELIFPVMAPDPEKNSDIK;YLTYPFYAGGNR	18	62.7	34.262	Cytochrome f	ATCG00540	9e-110	35.3589	PetA, cytochrome f	cytochrome b6f complex	a) photophosphorylation	plastid
58	1433	1551	88.795	A0A6B9XQT1	AILQNLPAYR;ANFIKPYNDDPFVGHLATPITSSAVTR;FGLTPLLR;GLEIGLAHGYFLMGPFVK;KAWDQFK;PYNDDPFVGHLATPITSSAVTR	6	46.4	16.136	Photosystem I reaction center subunit XI	AT4G12800	2e-29	23.0529	PsaL	photosystem I	a) photophosphorylation	plastid
58	1433	1551	59.872	A0A8J9X5B1	AGLQFPVGR;HLQLAIR	2	11.7	14.354	Histone H2A (Fragment)	AT1G52740	6e-60	14.2725	HTA9 histone H2A protein 9	nucleic acid metabolism - general	d) nucleic acid biosynthesis & processing	nucleus
59	1502	2029	486.88	B7GC71	VEAIVSPR	1	3.2	26.839	FAD-binding domain-containing protein (Fragment)	AT3G24200	4e-40	55.0738	FAD/NAD(P)-binding oxidoreductase family	coenzyme metabolism	i) other metabolic pathways	mitochondrion
59	1502	2029	46.55	A0T0C9	ADLNVGGILMLPEGFK;ADLNVGGILMLPEGFKLAPK;ADQPLNIDPNVGGFGQEESEIVLQNPIR;AIEIEAPQAVLPNSIFEVEIK;AIEIEAPQAVLPNSIFEVEIKVPYDTTK;GQVYPTGEK;GVFISPYSSEFDNILVVGPIAGK;GVFISPYSSEFDNILVVGPIAGKTHQELIFPVMAPDPEK;KADLNVGGILMLPEGFK;LACANCHLNQK;NKGVFISPYSSEFDNILVVGPIAGK;NQIPAEVK;NQIPAEVKEK;NSDIKYLTYPFYAGGNR;QTSQVLPAGLILSIK;QTSQVLPAGLILSIKQGQVVK;SNVNVFGANQSGQITEITVTEK;THQELIFPVMAPDPEK;THQELIFPVMAPDPEKNSDIK;YLTYPFYAGGNR	18	62.7	34.262	Cytochrome f	ATCG00540	9e-110	35.3589	PetA, cytochrome f	cytochrome b6f complex	a) photophosphorylation	plastid
59	1502	2029	44.663	B7G5Y2	DSTLIMQLLR	1	4.1	27.066	14-3-3-like protein (Fragment)	AT5G38480	4e-117	28.6077	general regulatory factor 3	signal transduction	i) other metabolic pathways	cytosol
60	1568	232	453930	B7G2A6	AEEQQAFLDQNTGLLGIEANWQR;AFHVDDVPK;AGYVDTEDMPAAVPK;ALFEYWDIVAAAR;AYQLTPFVGFR;DAWGMGVEYEGGR;DKQLNMYFLSASLEGQTFDMGR;DLFGIGPK;DYPMLEFNPANK;EGEPFMSSAIAK;FADSDKAVEIAK;FPLFLEGPVR;GGGILPFMDPDVYGR;GGIPTIMGLVDSDATYDEDSR;GGIPTIMGLVDSDATYDEDSRVK;GKLYEEFFSEMK;GLSSSSVDDILDTPQYGFAK;GQAMATFGTESK;GQAMATFGTESKDYPMLEFNPANK;GTTSFQTEPFAPAK;HVLQLDSTYYDSEK;IAGVVTAPGFVK;IDATYFSQGPGNYR;IDATYFSQGPGNYRDVAQNR;IEESGHYCLSFYED…	75	66.9	136.53	Uncharacterized protein	AT2G22120	0.79	36.1342	RING/FYVE/PHD zinc finger superfamily	other processes	i) other metabolic pathways	plasma membrane
60	1568	232	6125.6	B7G6G3	PSVLADFIQR	1	3.1	35.808	Uncharacterized protein	AT2G05420	0.011	33.6445	TRAF-like family	other processes	i) other metabolic pathways	nucleus
60	1568	232	680.47	B7G5H7	ESTLHLVLR;IQDKEGIPPDQQR;TITLDVEPSDTIDNVK;TLSDYNIQK	4	36.7	14.454	Ubiquitin extension protein 1/2	AT3G52590	1e-77	14.7343	Ubiquitin supergroup; Ribosomal protein L40e	other processes	i) other metabolic pathways	nucleus, cytosol
60	1568	232	269.29	B7G341	FNYPTRPTEAILK;FYDPLSGSVSLDGVNLR;IFYLLDR;QYSQATQEAFADAVSILLK;SVGSITSQLQDDAAR	5	5.2	148.07	ABC transporter	AT5G46540	4e-102	136.12	P-glycoprotein 7	antioxidants & detoxification	i) other metabolic pathways	plasma membrane
60	1568	232	268.81	A0A8J9T9V5	FYGADASALLAR	1	10.7	12.245	Uncharacterized protein (Fragment)	AT4G16660	3e-08	96.73	protein heat shock protein	other HSPs	g) protein folding & processing	n.i.
60	1568	232	156.6	B7GCD8	AAEALKNMLSSDAILIR;AGLLGEGNK;ASYFADINVSGMK;DGEIGNPTEISILR;DLGYTLEETR;DTALAIGSMLGLVDR;EAAEMILADDNFATIISAVR;EEALAHLGCSPNSR;EEAPIVAEVPFSSEYK;EGGRDGEIGNPTEISILR;EKVTLLQR;EVKIPASDVVPGDVVVLGTGDRVPGDIR;FMATVHEPR;IPASDVVPGDVVVLGTGDR;IPASDVVPGDVVVLGTGDRVPGDIR;NALAGGVLCSK;NEMSLIGFVTSNAR;NMLSSDAILIR;NMLSSDAILIRDGK;NYLTALK;RTAVLEQIDFVSK;SQALNTLSFGAISVTMSAR;TAVLEQIDFVSK;VENDGAGNDGSLVVHVK;VLPAVETLGSVTVICSDK;VLP…	31	31.6	105.78	Cation-transporting P-type ATPase N-terminal domain-containing protein	AT1G10130	9e-104	109.067	P2A-type Ca2+ ATPase	other transporters	c) transport	golgi
60	1568	232	58.427	B5Y5A5	AAGVNLLAVDAIPR;TLISFVGPR	2	4.3	56.91	proton-translocating NAD(P)(+) transhydrogenase (Fragment)	AT5G63320	1.1	118.979	nuclear protein X1	other processes	i) other metabolic pathways	nucleus
61	1593	278	79379	B7G4A0	ADGTPIPFSALSGLAAADAPGIGGQAGILYSVDDSFYSK;ANTVYVFNVDPTDPSNVSFK;AWGEEANPR;DEDLGDGAPPQMPPGSLVVVDK;DNQGGPDAAIKK;DVLPDLAASNGNIYEK;EGGYWIANEGAGTVGDIENPVTTANFVVK;EPDSAVFIGTDYFATADEGDLDGGSR;GNEPEGMTYSTFGDENLLFVLSER;IFTIDVTSFPYAITNEMR;ISLGSMLEVEESTTVEK;LGIYDTTSSTWK;NLLAVASEVDDR;NLLAVASEVDDRGAAIR;QVLPSGVGPEGVTAIPSR;SDTDPTMWSTTLVNLTGLDGLR;SENKGNEPEGMTYSTFGDENLLFVLSER;SSITIYEYAEGTAAYPTLVSNNR;VSPDNQFIAIAIENER;…	21	47.3	83.852	Phytase-like domain-containing protein	AT4G37520	0.41	36.0782	peroxidase superfamily	antioxidants & detoxification	i) other metabolic pathways	extracellular
61	1593	278	25333	B7G2A6	AEEQQAFLDQNTGLLGIEANWQR;AFHVDDVPK;AGYVDTEDMPAAVPK;ALFEYWDIVAAAR;AYQLTPFVGFR;DAWGMGVEYEGGR;DKQLNMYFLSASLEGQTFDMGR;DLFGIGPK;DYPMLEFNPANK;EGEPFMSSAIAK;FADSDKAVEIAK;FPLFLEGPVR;GGGILPFMDPDVYGR;GGIPTIMGLVDSDATYDEDSR;GGIPTIMGLVDSDATYDEDSRVK;GKLYEEFFSEMK;GLSSSSVDDILDTPQYGFAK;GQAMATFGTESK;GQAMATFGTESKDYPMLEFNPANK;GTTSFQTEPFAPAK;HVLQLDSTYYDSEK;IAGVVTAPGFVK;IDATYFSQGPGNYR;IDATYFSQGPGNYRDVAQNR;IEESGHYCLSFYED…	75	66.9	136.53	Uncharacterized protein	AT2G22120	0.79	36.1342	RING/FYVE/PHD zinc finger superfamily	other processes	i) other metabolic pathways	plasma membrane
61	1593	278	8138.4	B7G7I4	AFYGFAIK;DWLDEEAFTELFAIGQGLPGPTSTQLVISTALSR;EKPFATYASPGK;IFETMYR;VSPDAPWK;VSPDAPWKER	6	14.4	53.521	Chromate transporter	AT2G25270	0.042	59.9156	CTC-interacting domain 7	nucleic acid metabolism - general	d) nucleic acid biosynthesis & processing	plasma membrane
61	1593	278	1709.6	B7FNY0	IFPNLLPSTFQDSLK;ILWEGIGSLTK;LLWADIQTAR;MQLVNLCK;NVPISLLIMSR;TVTDLFR;YANYFHDDLTLDNMPR;YMSIAPYGSDAFLR	8	35.9	29.906	Letm1 RBD domain-containing protein (Fragment)	AT3G59820	1e-83	85.7397	LETM1-like (metal ion homeostasis)	other processes	i) other metabolic pathways	mitochondrion
61	1593	278	1433.6	B5Y414	ALLWTSNK;DANTGLLTK;FVDQSDGDIQR;GPTPSVIDYYMGLYAK;LEVQAVR;PTASNPIEEATGFSAK;SAVAPYAYFR;SFSDEFTR;SGFPTTPR;TINTIHIPVIR;VFQALDAVR	11	12.3	101.31	SSD domain-containing protein	AT4G38350	2e-23	139.979	Patched family	other processes	i) other metabolic pathways	vacuole
61	1593	278	1091.7	B7GDN1	ELISNASDALDK;EVTTHSWDVLNTNQAIWTR;FVQISSESVK;GVVDSDDLPLNVNR;KVLIGDEFNLLPK;MMDIVVNSLYQNK;SPFLETFR;YAFEAEVHR;YLALTEPDTYKGEEEIPLQVK	8	14.9	81.73	Heat shock protein 90 (Fragment)	AT4G24190	0	94.2088	HSP90-7	other HSPs	g) protein folding & processing	endoplasmic reticulum
61	1593	278	1008.9	B7GE53	ANEKDDYVQTEIIGFNPTVK;AVVAAFLQSAK;DGLTASLLVK;DLDGPIALNR;IGTATEIGQAQVDILQDK;LIGLGTDIR;LVWEADGFAAVLPSDKR;TIGIGVCFGNAR;VNSILAQQGSAFFQNR	8	11.7	104.79	Plasma membrane ATPase	AT3G47950	2e-97	105.724	P3A, P type ATPase	other transporters	c) transport	n.i.
61	1593	278	582.15	B7FRT1	ALLSQTIR;FDETVDSAWWHR;LFIPLDQGQLK;NVAAAGLFPSLHDK;SPLEYTACFR;SVTLAGLLVPAPTITR	6	11.7	65.115	1,3-beta-glucanosyltransferase	AT1G53990	4.8	41.112	GDSL-motif lipase 3	fatty acid metabolism	i) other metabolic pathways	extracellular
61	1593	278	482.84	B7FZC8	AAADIVLTEEGLGTIIHGIILAR;ADIGIAVAGATDAAR;MITGDHLLIAR;RADIGIAVAGATDAAR;TGQLFFWQVK;VNHSEIDVDQAALTGESLPVTFYK;VSVSDFLTLFSAR;YLIVECLR	8	13	88.413	Plasma membrane ATPase (Fragment)	AT2G18960	2e-155	104.23	P3A, P type ATPase, partial	other transporters	c) transport	n.i.
61	1593	278	395.54	B5Y4T4	AAAVSALTK;ASGSYQESTSTVVQAGYQFLEASLR;IVDAAMLGAIER;MVYLFIK;SIATLAITTLLK;SIVNSIISLIR;SPLALVLLVR;TSILTLLQR;VAVPDFR;VLVGFLSNFLR	10	12.4	100.5	Coatomer subunit gamma	AT4G34450	0	98.4962	gamma-2 coat protein, putative	structure	i) other metabolic pathways	golgi
61	1593	278	386.34	B7G6G3	PSVLADFIQR	1	3.1	35.808	Uncharacterized protein	AT2G05420	0.011	33.6445	TRAF-like family	other processes	i) other metabolic pathways	nucleus
61	1593	278	314	B7FUA4	AAVTLSSDPINPIVFGPGPNEEFFR;AFDRPITELVTLSR;AFGQATGEVR;ASFAPMEQGNGVFLSPDGSMVVAIASNCLVR;DNVVPSLGAR;GNSDFSETTIISTSPSDASPYGEGIVSGR;VIMGDIDTGDVLMTSEVLAGSSAGSPQTTLDGR	7	28.7	55.136	Uncharacterized protein	AT5G25980	0.15	53.4254	glucoside glucohydrolase 2; myrosinase (thioglucoside glucohydrolase)	carbohydrate metabolism	i) other metabolic pathways	extracellular
61	1593	278	310.54	B7GCD8	AAEALKNMLSSDAILIR;AGLLGEGNK;ASYFADINVSGMK;DGEIGNPTEISILR;DLGYTLEETR;DTALAIGSMLGLVDR;EAAEMILADDNFATIISAVR;EEALAHLGCSPNSR;EEAPIVAEVPFSSEYK;EGGRDGEIGNPTEISILR;EKVTLLQR;EVKIPASDVVPGDVVVLGTGDRVPGDIR;FMATVHEPR;IPASDVVPGDVVVLGTGDR;IPASDVVPGDVVVLGTGDRVPGDIR;NALAGGVLCSK;NEMSLIGFVTSNAR;NMLSSDAILIR;NMLSSDAILIRDGK;NYLTALK;RTAVLEQIDFVSK;SQALNTLSFGAISVTMSAR;TAVLEQIDFVSK;VENDGAGNDGSLVVHVK;VLPAVETLGSVTVICSDK;VLP…	31	31.6	105.78	Cation-transporting P-type ATPase N-terminal domain-containing protein	AT1G10130	9e-104	109.067	P2A-type Ca2+ ATPase	other transporters	c) transport	golgi
61	1593	278	292.91	B7GE38	DTGETIFIDDYR;PVGTTIYPGMQVTAVALK;SQFLQVFR;TTLMWELISENR;VIHEFDPYFNYR	5	6.8	102.55	dolichyl-diphosphooligosaccharide--protein glycotransferase	AT5G19690	1e-107	86.1179	oligosaccharyl transferase	carbohydrate metabolism	i) other metabolic pathways	n.i.
61	1593	278	281.7	B7FQ88	DLKPENILIDER;SPFYSYGTDQVSLFK;YTFPQGVVHDLAR	3	12.3	37.386	Uncharacterized protein (Fragment)	AT3G08720	2e-60	53.0403	serine/threonine protein kinase 2	signal transduction	i) other metabolic pathways	cytosol
61	1593	278	172.3	B7G0E9	FFQIVLTNHPK;GRPPVLPLDAYGSPDAILR;LYASPWSPPAWMK;TVVILNEAK;YAASWALYFSK;YVRPGSVAVPGLVTANAQPGVR	6	9.9	94.343	Glucosylceramidase	AT4G18310	0.56	33.2321	unknown	uncharacterized	j) uncharacterized	cytosol
61	1593	278	170.26	A0A8J9X538	FALFCTHQSIK;ILFVDIIR;NVSNEALLLR;YIWYDVDVNR	1	1.1	82.666	Phosphoinositide phospholipase C (Fragment)	AT3G08510	2e-41	66.1258	phospholipase C 2	signal transduction	i) other metabolic pathways	plasma membrane
61	1593	278	148.21	B7FQ87	GDVGEVFYIIR;GGSFGELALLYNCPR	2	10.8	26.455	cGMP-dependent protein kinase (Fragment)	AT2G20050	4e-19	121.395	protein serine/threonine phosphatase	signal transduction	i) other metabolic pathways	plasma membrane
61	1593	278	120.92	B7GA04	TSAAIASFPPK	1	5.8	21.088	COP9 SigNalosome subunit 8	AT4G03380	1.3	22.177	hypothetical protein	uncharacterized	j) uncharacterized	cytosol
61	1593	278	113.32	A0A8J9X1E5	LWAAIGGAR	1	8.5	11.919	Uncharacterized protein (Fragment)	AT5G13640	1e-24	74.1607	phospholipid:diacylglycerol acyltransferase	lipid metabolism	i) other metabolic pathways	endoplasmic reticulum
61	1593	278	107.4	B7GA13	LTASVIPR	1	0.3	263.53	Uncharacterized protein	AT5G45670	2.6	39.5777	GDSL-like Lipase/Acylhydrolase superfamily	lipid metabolism	i) other metabolic pathways	extracellular
61	1593	278	101.29	A0A8J9X5B1	AGLQFPVGR;HLQLAIR	2	11.7	14.354	Histone H2A (Fragment)	AT1G52740	6e-60	14.2725	HTA9 histone H2A protein 9	nucleic acid metabolism - general	d) nucleic acid biosynthesis & processing	nucleus
61	1593	278	95.924	B7GE39	AFGFVDR;GYFGPLSSR;PVGTTIYPGMQFTAVAIK	3	3.8	100.5	dolichyl-diphosphooligosaccharide--protein glycotransferase	AT1G34130	2e-107	82.9842	staurosporin and temperature sensitive 3-like b	programmed cell death	i) other metabolic pathways	endoplasmic reticulum
61	1593	278	82.109	B5Y5A5	AAGVNLLAVDAIPR;TLISFVGPR	2	4.3	56.91	proton-translocating NAD(P)(+) transhydrogenase (Fragment)	AT5G63320	1.1	118.979	nuclear protein X1	other processes	i) other metabolic pathways	nucleus
61	1593	278	70.885	B7FZB6	FDNSEYSLFR;GPAAQDLLQNFEER;SIAVGDIHGFR;SLDQDHGGVWSTQLFR	4	6.4	91.198	phospholipase D (Fragment)	AT4G11830	6e-170	92.4006	phospholipase D gamma 2	signal transduction	i) other metabolic pathways	plasma membrane
61	1593	278	65.155	B7FR43	SAGVELGHILLK;YIVVLPVAR	2	1.5	149.01	ATP-dependent RNA helicase	AT3G10300	1.3	23.5508	Calcium-binding EF-hand family protein	redox homeostasis	i) other metabolic pathways	plasma membrane
61	1593	278	58.66	B7FSL4	DYFLDVPVDISK;VAIAEQYLVPK	2	2.6	97.655	Lon protease homolog, mitochondrial	AT5G26860	0	103.936	LON1 (LON protease 1)	proteases	g) protein folding & processing	mitochondrion
61	1593	278	46.174	B7FTS9	ALFDLEK;ALSYPDGFDAHR;DSNAIVGNFADR;ESDSSTVVHVK;GLEETAYQDGAISFIR;KALFDLEK;MSDPTEHDANPATGK;SFRNDIAR;SLGVGLNR;VFVEETVK;VFVEETVKESDSSTVVHVK	11	15.2	68.779	Uncharacterized protein	AT4G31110	0.032	88.7589	Wall-associated kinase family	signal transduction	i) other metabolic pathways	plasma membrane
61	1593	278	25.125	B7G4Y3	DLAQYLVER;LLQPWLEAR;VAGYVDQLDNFDAK	3	1.9	191.39	Clathrin heavy chain	AT3G08530	0	193.282	Clathrin, heavy chain	structure	i) other metabolic pathways	endoplasmic reticulum
61	1593	278	22.917	B7FTB6	AALAALSVGK;AEPGESQSTDLYNPLK;DFFAQFAEK;EVSGFSFPPTK;EVSGFSFPPTKR;FDEDKLTSTDYSVIVK;FGIADDGTVLVVR;FLGCAVFPFLR;IFNMFLPPEVLVDR;LITPFTSTVSPER;LLDLWGNIQK;LTSTDYSVIVK;NNTANSAPSAIFR;RVVENFLMK;SLPFPLLACNVDNIDK;TGQPPIFAVVK;VEEPTEPSAVR;VVENFLMK;WVNTAVLTK	18	18.6	107.9	CSC1/OSCA1-like cytosolic domain-containing protein	AT1G29400	3.1	88.2175	MEI2-like protein 5	cell cycle	i) other metabolic pathways	nucleus
61	1593	278	17.789	B7FWJ8	IVLVYFGGR;IWLASGEER;LNVAAAELYLGER	3	3.3	105.62	beta-glucosidase	AT3G47000	1e-62	66.3122	beta-glucosidase	other processes	i) other metabolic pathways	n.i.
61	1593	278	12.767	B7G3N5	DFNLGDIR;GFATPGLQR;GSETALIDFR;SPSQSFLPDDLYR;VDASTSLLLAIDQGR	5	3.7	163.61	Uncharacterized protein	AT5G64320	2.3	81.9626	Pentatricopeptide repeat (PPR) superfamily protein	PPR complexes	d) nucleic acid biosynthesis & processing	mitochondrion
63	1648	375	26740	B7FRB6	ATTDHQLDKLTDR;DVTALGAR;EINNLRR;EYSTNHYSVISYFLSR;GVDVYDTKPPGLVTQVK;IFALYILR;KLIAFVAQDDSLQVTSTPR;KLLDNVWGEVPEK;LIAFVAQDDSLQVTSTPR;LLDNVWGEVPEK;LNNYSVDPTNIK;MITELGLTACADSIVGGELIK;QLNEDGFFPTDER;QLNEDGFFPTDERK;TLTWTNIHMTLAGK;TLTWTNIHMTLAGKGEESER;TSLLNILAGR;VKIESDVR;VMYTGSVHGVPDFFASR;YLCTLTYAIR	7	12.5	70.846	ABC transporter domain-containing protein	AT2G01320	7e-73	78.9037	ABC-2 type transporter family	other transporters	c) transport	plastid
63	1648	375	3947.3	B7G4A0	ADGTPIPFSALSGLAAADAPGIGGQAGILYSVDDSFYSK;ANTVYVFNVDPTDPSNVSFK;AWGEEANPR;DEDLGDGAPPQMPPGSLVVVDK;DNQGGPDAAIKK;DVLPDLAASNGNIYEK;EGGYWIANEGAGTVGDIENPVTTANFVVK;EPDSAVFIGTDYFATADEGDLDGGSR;GNEPEGMTYSTFGDENLLFVLSER;IFTIDVTSFPYAITNEMR;ISLGSMLEVEESTTVEK;LGIYDTTSSTWK;NLLAVASEVDDR;NLLAVASEVDDRGAAIR;QVLPSGVGPEGVTAIPSR;SDTDPTMWSTTLVNLTGLDGLR;SENKGNEPEGMTYSTFGDENLLFVLSER;SSITIYEYAEGTAAYPTLVSNNR;VSPDNQFIAIAIENER;…	21	47.3	83.852	Phytase-like domain-containing protein	AT4G37520	0.41	36.0782	peroxidase superfamily	antioxidants & detoxification	i) other metabolic pathways	extracellular
63	1648	375	2820.4	B7FXX6	AAAHWESLEYGSK;AAMPALANAMVIGDK;AAMPALANAMVIGDKR;AGETCTLIYTSGTTGPPK;AHLALGFDR;AVMITNDNITWTIETLMGR;CIQFYVSAAPIEVK;CSVPVYTFEGFLDLGK;CSVPVYTFEGFLDLGKDVSDTDLK;ELIITAGGENVAPVLIEDELK;EVRPTVFFGVPR;FADTIDAMYA;HIFAGYMGMPDK;IKELIITAGGENVAPVLIEDELK;KPSGFISITGR;LTGNALEAAK;MGNEGIASLPPK;MLSTWAK;NLPNLTALVMYGTDSIPEDVK;PTVFFGVPR;QGQDVADVAWTK;SGSPFMLFLAK;SSLPLSTSEASQEVAIR;VGTVGRPLIGTETK;VGTVGRPLIGTETKIDEATGELCYR;WAL…	24	44	72.762	Long chain acyl-coa synthetase	AT5G27600	4e-43	77.3574	long-chain acyl-CoA synthetase 4	fatty acid metabolism	i) other metabolic pathways	plastid
63	1648	375	2600.7	B7FVI8	AILSDVAATVK;EDIDAVVDEIVQK;EENLIILCTIHQPSTK;EISIMFSR;FNLNFTVGSK;GFGGVDNDDEGQEGVADVK;LSLGIALLK;MGLDVCVDTR;NGMASPLSYALAK;RLSLGIALLK;SSMYNYLK;SVLISALTLDALFGR;TDNEYDKAEENEPVTMEEPGAITQPNAR;VAKEENLIILCTIHQPSTK;VTLNGVPLTDK;VTLNGVPLTDKIFK;VYQGFDEVMVLSK;WGHVLAIMGPSGAGK;YAAELYDVAAK	19	33.9	71.418	ABC transporter domain-containing protein	AT1G53270	1e-53	66.2082	ABC-2 type transporter family	other transporters	c) transport	plasma membrane
63	1648	375	2213.6	B5Y460	AADVGADLVGK;AAVVGDTVGDPFK;AAVVGDTVGDPFKDTSGPALNIVMK;DTSGPALNIVMK;EKTDALDAAGNTTAAIGK;GFAIGSAALVSLALFGAFVTR;IQLISTTVLMVPSIYYAAEYFLPK;LKEIYQAIYEGAESFLAAEYR;PGWTDCFNTAFR;QESQVEEALK;QFDEKPHLLDANPTERPDYDACIAISTK;SVGEAAMAMVMEVQR;TDALDAAGNTTAAIGK;TGAATNMIYGIALGYK;TTVSAQKPGWTDCFNTAFR;VAVYSNVR;VVHGIPEDDPR	17	30.3	78.84	H(+)-exporting diphosphatase	AT1G15690	0	80.8245	Pyrophosphate-energized vacuolar membrane proton pump 1	other processes	i) other metabolic pathways	vacuole
63	1648	375	1402.4	B7FTS9	ALFDLEK;ALSYPDGFDAHR;DSNAIVGNFADR;ESDSSTVVHVK;GLEETAYQDGAISFIR;KALFDLEK;MSDPTEHDANPATGK;SFRNDIAR;SLGVGLNR;VFVEETVK;VFVEETVKESDSSTVVHVK	11	15.2	68.779	Uncharacterized protein	AT4G31110	0.032	88.7589	Wall-associated kinase family	signal transduction	i) other metabolic pathways	plasma membrane
63	1648	375	891.89	B7G6F6	IASSGLQEWR;IHDTIMSFPDGYETVVGER;NAVFAHVAQDAIR;QSLVDMEAMFQLR;VVTIQVPYLFK	5	11.2	64.163	Uncharacterized protein	AT5G58270	0	80.4247	ABC transporter 3	other transporters	c) transport	mitochondrion
63	1648	375	639.68	B7G5H7	ESTLHLVLR;IQDKEGIPPDQQR;TITLDVEPSDTIDNVK;TLSDYNIQK	4	36.7	14.454	Ubiquitin extension protein 1/2	AT3G52590	1e-77	14.7343	Ubiquitin supergroup; Ribosomal protein L40e	other processes	i) other metabolic pathways	nucleus, cytosol
63	1648	375	636.7	B7FRT1	ALLSQTIR;FDETVDSAWWHR;LFIPLDQGQLK;NVAAAGLFPSLHDK;SPLEYTACFR;SVTLAGLLVPAPTITR	6	11.7	65.115	1,3-beta-glucanosyltransferase	AT1G53990	4.8	41.112	GDSL-motif lipase 3	fatty acid metabolism	i) other metabolic pathways	extracellular
63	1648	375	626.89	A0A8J9TC08	DVTALGAR;EINNLRR;EYSTNHYSVISYFLSR;GVDVYDTKPPGLVTQVK;KLIAFVAQDDSLQVTSTPR;KLLDNVWGEVPEK;LIAFVAQDDSLQVTSTPR;LLDNVWGEVPEK;LNNYSVDPTNIK;QLNEDGFFPTDER;QLNEDGFFPTDERK;TSLLNILAGR;VANAGSSVLFTIHQPSSEIFNSFDHLILMNK;VMYTGSVHGVPDFFASR	1	6.2	54.352	ABC transporter domain-containing protein (Fragment)	AT5G06530	6e-67	82.9362	ABC-2 type transporter	other transporters	c) transport	n.i.
63	1648	375	621.32	B7GBP5	AGIITQFR;ANSNPLDLGK;FDDLLLVSEGK;FGLGTNTLGDIVK;LGSLLSK;STLIHALVGR	6	8	80.883	ABC transporter domain-containing protein	AT2G01320	4e-132	78.9037	ABC-2 type transporter family	other transporters	c) transport	plastid
63	1648	375	529.13	B7FUS2	ALSAIDTLLEADGAGTPWTFEQDTEAIIGAADFVISSK;CYWAVMER;DITSWDDPDILLK;DITSWDDPDILLKNPALQTSPTGLDITVVHR;DSILDIQLQEVR;DSILDIQLQEVRGDAVELEEMLR;ELTSIEDPNEK;ELTSIEDPNEKTLLK;ERLAEAEGEVTQVK;GDAVELEEMLR;GDAVELEEMLRK;GSSSTDGVTNYLHDACGDIWPADK;KELTSIEDPNEK;KELTSIEDPNEKTLLK;KLNTELATAR;LAEAEGEVTQVK;LAEAEGEVTQVKVDMVSSQAEYGGGDFTESDEQQLR;LNTELATAR;LPIHLTYR;NPALQTSPTGLDITVVHR;RDSILDIQLQEVR;VDMVSSQAEYGGGDFTESDEQQLR	6	14.3	54.347	PBP domain-containing protein	AT1G58210	1.6	141.004	EMB1674 kinase interacting family	other processes	i) other metabolic pathways	nucleus
63	1648	375	383.46	B7G0A0	FVITYQQDPQNFQGVR;LLNPLQK;VQMTLDQLPLLMR;VVPPLPWNVK	4	7.3	69.898	Transmembrane 9 superfamily member (Fragment)	AT2G24170	5e-165	73.3558	Endomembrane protein 70 protein family	other HSPs	g) protein folding & processing	golgi
63	1648	375	377.07	B7FPI1	EQLPFQGMPAR;GKPLEPDVDLEAISR;GVILDGPPGTGK;IEALPNDPDLLTSLTTHK;KVTVDLPDFK;LAEEIIYGEDMVTTGASNDIQQVANIAK;LELAEVVDFLK;LVNNSYLVAK;NAPCIIFIDEIDAVGR;QYLESQLAVALGGR;RTPGFSGAQLENLMNEAAISAAR;STIGWEQIDGAVDR;VDILDSALLRPGR;VTFSADGTQLLGVDVDGAR	14	31.8	72.567	AAA+ ATPase domain-containing protein	AT5G42270	0	75.236	FtsH5, VAR1, FtsH extracellular protease family	proteases	g) protein folding & processing	plastid
63	1648	375	348.75	B7G0G9	YLYDLLR	1	1	79.906	SAC3/GANP/THP3 conserved domain-containing protein	AT2G39340	1e-52	111.266	SAC3/GANP/THP3 conserved domain-containing	nucleic acid metabolism - general	d) nucleic acid biosynthesis & processing	nucleus
63	1648	375	330.76	A0A6B9XT60	ALGRPQDMFSDK;DAVETSFAK;DYTPANNYNNLLDR;ELMSQLYPSFSK;FPCDGPGR;GLAPFFSGHWGEYSDFLTFK;LLDAGVAPQEIPLPHEFLINR;LNFAPAIQPR;NVQIFVEK;TNWGIGHSMK;WAQPGHFSR	11	17.7	83.595	Photosystem I P700 chlorophyll a apoprotein A1	ATCG00350	0	83.2353	PsaA	photosystem I	a) photophosphorylation	plastid
63	1648	375	323.86	B5Y4T4	AAAVSALTK;ASGSYQESTSTVVQAGYQFLEASLR;IVDAAMLGAIER;MVYLFIK;SIATLAITTLLK;SIVNSIISLIR;SPLALVLLVR;TSILTLLQR;VAVPDFR;VLVGFLSNFLR	10	12.4	100.5	Coatomer subunit gamma	AT4G34450	0	98.4962	gamma-2 coat protein, putative	structure	i) other metabolic pathways	golgi
63	1648	375	312.44	A0A6B9XNC3	AAEQVVFGDPEITTGASNDLQQVTNIAR;FLEYLEMGWVK;GVLLVGPPGTGK;LIAYHEVGHAIVGSVLENHDEVEK;LINQYTVLPVKN;LLDAETIDGLEFR;LLDAETIDGLEFRK;NKPFAEDVSLVQLANR;QITVGLPDR;TFNVIGFEEVQSKPEVSANVSSSR;TPGFSGADLANLLNEAAILATR;VDILDAALLRPGR;VEIPVGTSQLIQK;VVIDLVVEK	14	33.2	68.465	ATP-dependent zinc metalloprotease FtsH	AT2G30950	0	74.1618	cell division protein	cell division	i) other metabolic pathways	plastid
63	1648	375	267.79	B7FXG3	AINPQANFLEATATNIDTK;AYPLFLAEK;EIDTDLYDVTVISPR;GVEFLEGTVHDIAK;KFEFTPALTEDGIFPPPR;LGNALWR;LVVAVGAQTNTFGIPGVK;NYFLFTPMLAGASVGTVEYR;VVVLGTGWGSASLLK	9	20.6	72.042	NADH:ubiquinone reductase (non-electrogenic)	AT2G29990	4e-85	56.5063	NDA2	alternative oxidoreductases	b) oxidative phosphorylation	mitochondrion
63	1648	375	220.06	B7G2A6	AEEQQAFLDQNTGLLGIEANWQR;AFHVDDVPK;AGYVDTEDMPAAVPK;ALFEYWDIVAAAR;AYQLTPFVGFR;DAWGMGVEYEGGR;DKQLNMYFLSASLEGQTFDMGR;DLFGIGPK;DYPMLEFNPANK;EGEPFMSSAIAK;FADSDKAVEIAK;FPLFLEGPVR;GGGILPFMDPDVYGR;GGIPTIMGLVDSDATYDEDSR;GGIPTIMGLVDSDATYDEDSRVK;GKLYEEFFSEMK;GLSSSSVDDILDTPQYGFAK;GQAMATFGTESK;GQAMATFGTESKDYPMLEFNPANK;GTTSFQTEPFAPAK;HVLQLDSTYYDSEK;IAGVVTAPGFVK;IDATYFSQGPGNYR;IDATYFSQGPGNYRDVAQNR;IEESGHYCLSFYED…	75	66.9	136.53	Uncharacterized protein	AT2G22120	0.79	36.1342	RING/FYVE/PHD zinc finger superfamily	other processes	i) other metabolic pathways	plasma membrane
63	1648	375	176.98	B7FSE2	LDALALSTDGR;MEGPSAGGGLANDLPLPLYR;SEFSGLGLR;YIYMNVGALGADVAPPQGIAR	4	9.7	69.965	Uncharacterized protein	AT1G78390	2e-13	73.0192	9-cis-epoxycarotenoid dioxygenase, biosynthesis of abscisic acid	signal transduction	i) other metabolic pathways	plasma membrane
63	1648	375	151.02	B7GCN0	MLQEEIFGPILPIR;VGEIIATAAAATLTPCVLELGGK;VPSPGFCAPAFSK	3	11.6	46.619	Aldehyde dehydrogenase domain-containing protein (Fragment)	AT1G44170	5e-101	53.1617	aldehyde dehydrogenase 22A1; putative aldehyde dehydrogenase	antioxidants & detoxification	i) other metabolic pathways	cytosol
63	1648	375	130.27	B7G2T6	AAPLDEIAPSAPGSK;FGTAVWAR;LEILTADLAK;LGIDYFVAGLSFDR;TRQLLLEVIQGYELEIDPMDSFTISLPSIRVEIPR	5	11.6	79.386	Letm1 RBD domain-containing protein	AT3G11560	1e-11	69.6831	LETM1-like protein	other transporters	c) transport	plastid
63	1648	375	121.95	B7FZ25	GLMPEFVNPK;TGYSPFPGNINQLLFK;TLNVEYNQLDPLLR;VGFVLVAGGLGER	4	8.8	65.95	UTP-monosaccharide-1-phosphate uridylyltransferase	AT5G52560	2e-157	67.856	UDP-sugar pyrophosphorylase	carbohydrate metabolism	i) other metabolic pathways	cytosol
63	1648	375	116.78	A0A8J9SHI5	ALSAIDTLLEADGAGTPWTFEQDTEAIIGAADFVISSK;DSILDIQLQEVR;DSILDIQLQEVRGDAVELEEMLR;ELTSIEDPNEK;ELTSIEDPNEKTLLK;ERLAEAEGEVTQVK;GDAVELEEMLR;GDAVELEEMLRK;IFGWITK;KELTSIEDPNEK;KELTSIEDPNEKTLLK;KLNTELATAR;LAEAEGEVTQVK;LAEAEGEVTQVKVDMVSSQAEYGGGDFTESDEQQLR;LNTELATAR;RDSILDIQLQEVR;VDMVSSQAEYGGGDFTESDEQQLR	1	2.2	34.659	Uncharacterized protein (Fragment)	AT1G58210	0.017	141.004	kinase interacting family protein	other processes	i) other metabolic pathways	nucleus
63	1648	375	104.39	B7GA13	LTASVIPR	1	0.3	263.53	Uncharacterized protein	AT5G45670	2.6	39.5777	GDSL-like Lipase/Acylhydrolase superfamily	lipid metabolism	i) other metabolic pathways	extracellular
63	1648	375	100.1	B7GCD8	AAEALKNMLSSDAILIR;AGLLGEGNK;ASYFADINVSGMK;DGEIGNPTEISILR;DLGYTLEETR;DTALAIGSMLGLVDR;EAAEMILADDNFATIISAVR;EEALAHLGCSPNSR;EEAPIVAEVPFSSEYK;EGGRDGEIGNPTEISILR;EKVTLLQR;EVKIPASDVVPGDVVVLGTGDRVPGDIR;FMATVHEPR;IPASDVVPGDVVVLGTGDR;IPASDVVPGDVVVLGTGDRVPGDIR;NALAGGVLCSK;NEMSLIGFVTSNAR;NMLSSDAILIR;NMLSSDAILIRDGK;NYLTALK;RTAVLEQIDFVSK;SQALNTLSFGAISVTMSAR;TAVLEQIDFVSK;VENDGAGNDGSLVVHVK;VLPAVETLGSVTVICSDK;VLP…	31	31.6	105.78	Cation-transporting P-type ATPase N-terminal domain-containing protein	AT1G10130	9e-104	109.067	P2A-type Ca2+ ATPase	other transporters	c) transport	golgi
63	1648	375	97.365	B7GBX2	ALTPLTFQDYVTAMQAK;EALNSDTFTIQTK;FIPAFNLGK;LAPLPITK;MLGSIAWR;TTPATDQFLAK	5	2.6	208.08	ABC transporter domain-containing protein	AT2G41700	0	209.076	ATP-binding cassette A1	other transporters	c) transport	vacuole
63	1648	375	89.073	B7FRQ6	LVSVTAIIR;TNQNIFSSDFAFR	2	3.8	65.649	Acid phosphatase	AT2G02180	0.24	34.9907	tobamovirus multiplication protein 3	other processes	i) other metabolic pathways	vacuole
63	1648	375	85.771	B7FQN8	VLHSISFELTR	1	2.3	51.242	ABC transporter (Fragment)	AT5G39040	6e-50	69.1076	transporter associated with antigen processing protein 2	other transporters	c) transport	vacuole
63	1648	375	82.494	B7G7I4	AFYGFAIK;DWLDEEAFTELFAIGQGLPGPTSTQLVISTALSR;EKPFATYASPGK;IFETMYR;VSPDAPWK;VSPDAPWKER	6	14.4	53.521	Chromate transporter	AT2G25270	0.042	59.9156	S-adenosyl-L-methionine-dependent methyltransferases superfamily protein	other processes	i) other metabolic pathways	plasma membrane
63	1648	375	78.731	B7FXR1	GVDAIHSVTGIWVAK;VVELILR	2	2.9	82.977	Ferric reductase	AT1G19230	7e-27	104.569	ferric reductase	other processes	i) other metabolic pathways	n.i.
63	1648	375	63.822	B5Y414	ALLWTSNK;DANTGLLTK;FVDQSDGDIQR;GPTPSVIDYYMGLYAK;LEVQAVR;PTASNPIEEATGFSAK;SAVAPYAYFR;SFSDEFTR;SGFPTTPR;TINTIHIPVIR;VFQALDAVR	11	12.3	101.31	SSD domain-containing protein	AT4G38350	2e-23	139.979	Patched family	other processes	i) other metabolic pathways	vacuole
63	1648	375	56.777	B7G2U0	TLFASVMGR;VTVDFTASALIGR;YAYQTLTSDDFR	3	5.5	69.316	Peptidase M1 leukotriene A4 hydrolase/aminopeptidase C-terminal domain-containing protein (Fragment)	AT5G13520	7e-107	69.2697	peptidase M1 family	proteases	g) protein folding & processing	cytosol
63	1648	375	55.851	B5Y5A5	AAGVNLLAVDAIPR;TLISFVGPR	2	4.3	56.91	proton-translocating NAD(P)(+) transhydrogenase (Fragment)	AT5G63320	1.1	118.979	nuclear protein X1	other processes	i) other metabolic pathways	nucleus
63	1648	375	48.93	B7FYL4	CDTADATLIYNNMR;DFNNPSDAPTR;EKEQAEGATFAAALLPFVHK;EQAEGATFAAALLPFVHK;FTPIVTYAPMTK;GNANFGAAFTSGSK;GTAYMSVFMQIIR;IVNLMKVPLVQGVLR;LGLAEAVK;LLADECNLAR;QDNWNLR;QLGLGALNNAR;SSGTAHVNYEVIK;SVAFPSGR;VPLVQGVLR;VTDVAALDLDQNELER	16	24.8	74.555	Uncharacterized protein	AT5G03520	3.9	24.0386	RAB GTPase homolog 8C	signal transduction	i) other metabolic pathways	plasma membrane
63	1648	375	38.468	B7G170	SVYPWDIVIQK	1	2.9	42.638	Eukaryotic translation initiation factor 3 subunit D (Fragment)	AT4G20980	4e-108	66.7279	Eukaryotic translation initiation factor 3 subunit 7 (eIF-3)	translation	d) nucleic acid biosynthesis & processing	cytosol
63	1648	375	37.926	B7G7H8	GTAAGLATLVGAPIAGAQQGGAR;LFHDAAEILPLETR	2	7	57.484	3R-hydroxyacyl-[acyl carrier protein] dehydrase (Fragment)	AT2G21510	7e-45	38.8405	DNAJ heat shock N-terminal domain-containing	other HSPs	g) protein folding & processing	cytosol
63	1648	375	27.458	B7GAU1	FAEFNTLSEK;GRPIPSELPASVIPPR;LEGSQLPSSVLK;LIADLPTVFR;SITLIDTPGILSGEK;TIPGNALSVHPDLPFR;TLAYIIGYLK;VYGALLWSLGK;YDLAPGDFPEIASFSNK	9	20.9	62.981	Calmodulin	AT4G05520	5e-142	61.3862	EPS15 homology domain 2; involved in endocytosis	signal transduction	i) other metabolic pathways	cytosol
63	1648	375	24.074	B7FQ84	DAGAISGLNVLR;DKIPADDKTALEAAIEDAIK;FEDLCMDYFK;GQVDEIVLVGGSTR;IINEPTAAAIAYGLDQKGEEK;LSELLLLDVTPLSLGLETAGGVMTTLIK;LVDYFLQDFK;LVDYFLQDFKR;NAVVTVPAYFNDSQR;TLSSSTQAHIEIDSLFDGIDFNSTITR;TTPSYVAFTETER;VVSGPGGTPIIEVDYK	12	28.6	70.961	Protein heat shock protein Hsp70	AT3G12580	0	71.1054	protein heat shock protein Hsp70	other HSPs	g) protein folding & processing	cytosol
64	1648	398	116720	B5Y460	AADVGADLVGK;AAVVGDTVGDPFK;AAVVGDTVGDPFKDTSGPALNIVMK;DTSGPALNIVMK;EKTDALDAAGNTTAAIGK;GFAIGSAALVSLALFGAFVTR;IQLISTTVLMVPSIYYAAEYFLPK;LKEIYQAIYEGAESFLAAEYR;PGWTDCFNTAFR;QESQVEEALK;QFDEKPHLLDANPTERPDYDACIAISTK;SVGEAAMAMVMEVQR;TDALDAAGNTTAAIGK;TGAATNMIYGIALGYK;TTVSAQKPGWTDCFNTAFR;VAVYSNVR;VVHGIPEDDPR	17	30.3	78.84	H(+)-exporting diphosphatase	AT1G15690	0	80.8245	Pyrophosphate-energized vacuolar membrane proton pump 1	other processes	i) other metabolic pathways	vacuole
64	1648	398	7204.6	B7FVI8	AILSDVAATVK;EDIDAVVDEIVQK;EENLIILCTIHQPSTK;EISIMFSR;FNLNFTVGSK;GFGGVDNDDEGQEGVADVK;LSLGIALLK;MGLDVCVDTR;NGMASPLSYALAK;RLSLGIALLK;SSMYNYLK;SVLISALTLDALFGR;TDNEYDKAEENEPVTMEEPGAITQPNAR;VAKEENLIILCTIHQPSTK;VTLNGVPLTDK;VTLNGVPLTDKIFK;VYQGFDEVMVLSK;WGHVLAIMGPSGAGK;YAAELYDVAAK	19	33.9	71.418	ABC transporter domain-containing protein	AT1G53270	1e-53	66.2082	ABC-2 type transporter family	other transporters	c) transport	plasma membrane
64	1648	398	6659.8	B7FRB6	ATTDHQLDKLTDR;DVTALGAR;EINNLRR;EYSTNHYSVISYFLSR;GVDVYDTKPPGLVTQVK;IFALYILR;KLIAFVAQDDSLQVTSTPR;KLLDNVWGEVPEK;LIAFVAQDDSLQVTSTPR;LLDNVWGEVPEK;LNNYSVDPTNIK;MITELGLTACADSIVGGELIK;QLNEDGFFPTDER;QLNEDGFFPTDERK;TLTWTNIHMTLAGK;TLTWTNIHMTLAGKGEESER;TSLLNILAGR;VKIESDVR;VMYTGSVHGVPDFFASR;YLCTLTYAIR	7	12.5	70.846	ABC transporter domain-containing protein	AT2G01320	7e-73	78.9037	ABC-2 type transporter family	other transporters	c) transport	plastid
64	1648	398	2222.1	B7G4A0	ADGTPIPFSALSGLAAADAPGIGGQAGILYSVDDSFYSK;ANTVYVFNVDPTDPSNVSFK;AWGEEANPR;DEDLGDGAPPQMPPGSLVVVDK;DNQGGPDAAIKK;DVLPDLAASNGNIYEK;EGGYWIANEGAGTVGDIENPVTTANFVVK;EPDSAVFIGTDYFATADEGDLDGGSR;GNEPEGMTYSTFGDENLLFVLSER;IFTIDVTSFPYAITNEMR;ISLGSMLEVEESTTVEK;LGIYDTTSSTWK;NLLAVASEVDDR;NLLAVASEVDDRGAAIR;QVLPSGVGPEGVTAIPSR;SDTDPTMWSTTLVNLTGLDGLR;SENKGNEPEGMTYSTFGDENLLFVLSER;SSITIYEYAEGTAAYPTLVSNNR;VSPDNQFIAIAIENER;…	21	47.3	83.852	Phytase-like domain-containing protein	AT4G37520	0.41	36.0782	peroxidase superfamily	antioxidants & detoxification	i) other metabolic pathways	extracellular
64	1648	398	928.18	B7S441	IVSLFDK;IVYPPFTEVSVDEAR;LSCFMWQR;NFYIMAPSAEILATVVQK;SGSLQLNPAILIR	5	9.4	71.374	Sodium/calcium exchanger membrane region domain-containing protein	AT1G08960	2e-07	59.8046	cation exchanger 11; potassium-dependent sodium-calcium exchanger like	other transporters	c) transport	plasma membrane
64	1648	398	661.32	B7FZZ1	FAGIEGLQAMCLER;LGEVPAMTPDNVHDLLVK;SILVDRIPGIK;TTIPPPINYPIDK;VVFTGSPGIGK	5	12.8	57.012	Aldehyde dehydrogenase	AT3G66658	3e-160	61.022	aldehyde dehydrogenase 22A1; putative aldehyde dehydrogenase	antioxidants & detoxification	i) other metabolic pathways	endoplasmic reticulum
64	1648	398	534.14	B7G5H7	ESTLHLVLR;IQDKEGIPPDQQR;TITLDVEPSDTIDNVK;TLSDYNIQK	4	36.7	14.454	Ubiquitin extension protein 1/2	AT3G52590	1e-77	14.7343	Ubiquitin supergroup; Ribosomal protein L40e	other processes	i) other metabolic pathways	nucleus, cytosol
64	1648	398	494.47	B7FRT1	ALLSQTIR;FDETVDSAWWHR;LFIPLDQGQLK;NVAAAGLFPSLHDK;SPLEYTACFR;SVTLAGLLVPAPTITR	6	11.7	65.115	1,3-beta-glucanosyltransferase	AT1G53990	4.8	41.112	GDSL-motif lipase 3	fatty acid metabolism	i) other metabolic pathways	extracellular
64	1648	398	491.92	A0A8J9X4M3	IEELVSSQSGGLQIADDASQFFTK;LVAPADFDGPTK;LYADLWVAR;QAFYLIFR	4	8.1	72.573	Choline transporter-like protein	AT3G15380	5e-27	78.7412	Plasma-membrane choline transporter family	other transporters	c) transport	plasma membrane
64	1648	398	376.29	A0A172E6Y7	AGIALTDDFVK	1	17.7	7.0238	TP-GapC3 (Fragment)	AT3G04120	6e-22	36.9163	TP-GapC3	signal transduction	i) other metabolic pathways	n.i.
64	1648	398	324.95	B7GBP5	AGIITQFR;ANSNPLDLGK;FDDLLLVSEGK;FGLGTNTLGDIVK;LGSLLSK;STLIHALVGR	6	8	80.883	ABC transporter domain-containing protein	AT2G01320	4e-132	78.9037	ABC-2 type transporter family	other transporters	c) transport	plastid
64	1648	398	310.72	A0A8J9TJS1	DVAEAYQVLSDPELR;EMEEASVGILLR;FKDVAEAYQVLSDPELR;LAIAMIAK;LASATSAVVGDSPK	5	15.5	36.281	J domain-containing protein (Fragment)	AT2G21510	2e-52	38.8405	DNAJ heat shock N-terminal domain-containing	other HSPs	g) protein folding & processing	cytosol
64	1648	398	285.36	A0A8J9STN8	ALTPLTFQDYVTAMQAK;ASAFAAWMYER	1	5.4	22.451	Uncharacterized protein (Fragment)	AT1G21780	0.66	37.6803	BTB/POZ domain-containing protein	protein maturation	g) protein folding & processing	plasma membrane
64	1648	398	276.55	B7GCD8	AAEALKNMLSSDAILIR;AGLLGEGNK;ASYFADINVSGMK;DGEIGNPTEISILR;DLGYTLEETR;DTALAIGSMLGLVDR;EAAEMILADDNFATIISAVR;EEALAHLGCSPNSR;EEAPIVAEVPFSSEYK;EGGRDGEIGNPTEISILR;EKVTLLQR;EVKIPASDVVPGDVVVLGTGDRVPGDIR;FMATVHEPR;IPASDVVPGDVVVLGTGDR;IPASDVVPGDVVVLGTGDRVPGDIR;NALAGGVLCSK;NEMSLIGFVTSNAR;NMLSSDAILIR;NMLSSDAILIRDGK;NYLTALK;RTAVLEQIDFVSK;SQALNTLSFGAISVTMSAR;TAVLEQIDFVSK;VENDGAGNDGSLVVHVK;VLPAVETLGSVTVICSDK;VLP…	31	31.6	105.78	Cation-transporting P-type ATPase N-terminal domain-containing protein	AT1G10130	9e-104	109.067	P2A-type Ca2+ ATPase	other transporters	c) transport	golgi
64	1648	398	272.23	B7GEP3	APFVIHYK;SANQQALEDAPPFPR;VVAALSLLLLNR;WILQYAHIPGPLPAPLTDR	4	10.8	56.962	Tic55 component of chloroplast import machinery	AT4G25650	1e-56	61.2665	Tic55, component of chloroplast import machinery	other transporters	c) transport	plastid
64	1648	398	265.86	B7FTS9	ALFDLEK;ALSYPDGFDAHR;DSNAIVGNFADR;ESDSSTVVHVK;GLEETAYQDGAISFIR;KALFDLEK;MSDPTEHDANPATGK;SFRNDIAR;SLGVGLNR;VFVEETVK;VFVEETVKESDSSTVVHVK	11	15.2	68.779	Uncharacterized protein	AT4G31110	0.032	88.7589	Wall-associated kinase family	signal transduction	i) other metabolic pathways	plasma membrane
64	1648	398	239.81	A0A6B9XNC3	AAEQVVFGDPEITTGASNDLQQVTNIAR;FLEYLEMGWVK;GVLLVGPPGTGK;LIAYHEVGHAIVGSVLENHDEVEK;LINQYTVLPVKN;LLDAETIDGLEFR;LLDAETIDGLEFRK;NKPFAEDVSLVQLANR;QITVGLPDR;TFNVIGFEEVQSKPEVSANVSSSR;TPGFSGADLANLLNEAAILATR;VDILDAALLRPGR;VEIPVGTSQLIQK;VVIDLVVEK	14	33.2	68.465	ATP-dependent zinc metalloprotease FtsH	AT2G30950	0	74.1618	cell division protein	cell division	i) other metabolic pathways	plastid
64	1648	398	237.14	B7G5X8	DLHGWVGPYSVVAASVK;FDSSPVVIR;MDAQVVLLPNDDGDTPDVWDSWAR	3	12.2	45.62	Uncharacterized protein	AT5G24010	0.23	91.8283	Protein kinase superfamily	signal transduction	i) other metabolic pathways	plasma membrane
64	1648	398	178.37	A0A8J9SD26	IESLGNEGFEWK;VFSPDNLEAK	2	4.3	56.568	GB1/RHD3-type G domain-containing protein (Fragment)	AT2G38840	5e-17	69.1747	Guanylate-binding family protein	pathogen defense	i) other metabolic pathways	plasma membrane
64	1648	398	177.5	A0A8J9X0E9	IADLLLLGVR;VLSSDIGFK	2	5.2	40.031	AAA+ ATPase domain-containing protein (Fragment)	AT3G24530	5e-32	53.6778	AAA-type ATPase family	other processes	i) other metabolic pathways	golgi
64	1648	398	135.58	B7GBX2	ALTPLTFQDYVTAMQAK;EALNSDTFTIQTK;FIPAFNLGK;LAPLPITK;MLGSIAWR;TTPATDQFLAK	5	2.6	208.08	ABC transporter domain-containing protein	AT2G41700	0	209.076	ATP-binding cassette A1	other transporters	c) transport	vacuole
64	1648	398	130.22	A0A8J9S5N9	SGTSAVIPVVCGPLAR	1	4.3	40.514	Amidase domain-containing protein (Fragment)	AT5G07360	3e-20	72.954	Amidase family protein	amino acid metabolism	i) other metabolic pathways	extracellular
64	1648	398	125.27	A0A8J9SP68	DTTDEELETLTNR;TSLLNILAGR;VDTFQVDPAR	2	4.2	60.554	ABC transporter domain-containing protein (Fragment)	AT2G01320	3e-55	78.9037	ABC-2 type transporter family	other transporters	c) transport	plastid
64	1648	398	121.21	A0T097	AAEDPEFETFYTK;AFTPTQSEETYSMVTANR;AWMAAQDQPHENFVFPEEVLPR;AYDFVSQELR;FWSQIFGVAFSNK;GIFDLIDDWLK;GIFDLIDDWLKK;NILLNEGIR;TIAIGQNQER	9	30.5	39.077	Photosystem II D2 protein	ATCG00270	0	39.5496	PsbD, D2	photosystem II	a) photophosphorylation	plastid
64	1648	398	89.893	A0A6B9XT60	ALGRPQDMFSDK;DAVETSFAK;DYTPANNYNNLLDR;ELMSQLYPSFSK;FPCDGPGR;GLAPFFSGHWGEYSDFLTFK;LLDAGVAPQEIPLPHEFLINR;LNFAPAIQPR;NVQIFVEK;TNWGIGHSMK;WAQPGHFSR	11	17.7	83.595	Photosystem I P700 chlorophyll a apoprotein A1	ATCG00350	0	83.2353	PsaA	photosystem I	a) photophosphorylation	plastid
64	1648	398	80.109	B7FSU6	SLGIPVVHDNSAVGENLQDHPAAVVSFK;TSDSLEQPDLQIR;TVEDGYSFQSVACR;VLVLEAGGSDYK	4	12.4	58.465	Glucose-methanol-choline oxidoreductase N-terminal domain-containing protein (Fragment)	AT1G73050	6e-30	60.7862	Glucose-methanol-choline (GMC) oxidoreductase family	other processes	i) other metabolic pathways	extracellular
64	1648	398	68.949	B7GBQ7	LIDQTYFR	1	1.5	60.962	SEC63 domain-containing protein	AT3G28870	1.2	40.9049	Histone deacetylase interacting domain	nucleic acid metabolism - general	d) nucleic acid biosynthesis & processing	cytosol
64	1648	398	38.18	B7GDN1	ELISNASDALDK;EVTTHSWDVLNTNQAIWTR;FVQISSESVK;GVVDSDDLPLNVNR;KVLIGDEFNLLPK;MMDIVVNSLYQNK;SPFLETFR;YAFEAEVHR;YLALTEPDTYKGEEEIPLQVK	8	14.9	81.73	Heat shock protein 90 (Fragment)	AT4G24190	0	94.2088	HSP90-7	other HSPs	g) protein folding & processing	endoplasmic reticulum
64	1648	398	37.149	B5Y5N6	AAMGLSEAGFK;AFGGQSLDFGK;AVLELEEFGMPFSR;DEVVPGLFASGESACASVHGANR;DGNFSKDEVVPGLFASGESACASVHGANR;EPIPVLPTVHYNMGGIPTNHYGEVIR;HTLSYFDESTGR;IADGPSDVGFGSIAELDK;IADGPSDVGFGSIAELDKLR;KDHIYLHLDHLPPDLLAER;LGANSLLDIVVFGR;NTVLATGGYGR;QGLSNQDNEFVQFHPTGIYGAGCLITEGCR;TAIDGVVDK;TAIDGVVDKFK;TGHAMLHTLYGR;YAEGHATTADIR	7	16.9	69.791	Succinate dehydrogenase [ubiquinone] flavoprotein subunit, mitochondrial	AT5G66760	0	69.6603	SDH1-1	complex II	b) oxidative phosphorylation	mitochondrion
64	1648	398	26.728	B5Y3W5	AIVEAQNLFAK;FQPAIDNFVLNLQR;IVGDTITDGILK	3	7.3	57.462	Proline dehydrogenase (Fragment)	AT5G38710	8e-58	53.0771	Methylenetetrahydrofolate reductase family	amino acid metabolism	i) other metabolic pathways	mitochondrion
64	1648	398	21.705	B7FPI1	EQLPFQGMPAR;GKPLEPDVDLEAISR;GVILDGPPGTGK;IEALPNDPDLLTSLTTHK;KVTVDLPDFK;LAEEIIYGEDMVTTGASNDIQQVANIAK;LELAEVVDFLK;LVNNSYLVAK;NAPCIIFIDEIDAVGR;QYLESQLAVALGGR;RTPGFSGAQLENLMNEAAISAAR;STIGWEQIDGAVDR;VDILDSALLRPGR;VTFSADGTQLLGVDVDGAR	14	31.8	72.567	AAA+ ATPase domain-containing protein	AT5G42270	0	75.236	FtsH5, VAR1, FtsH extracellular protease family	proteases	g) protein folding & processing	plastid
64	1648	398	17.881	B7FU13	SYLYNINPR	1	1.5	63.676	FAD-binding domain-containing protein	AT2G29720	0.013	46.8877	CTF2B (FAD/NAD(P)-binding oxidoreductase family protein)	other processes	i) other metabolic pathways	mitochondrion
64	1648	398	16.189	B5Y4T4	AAAVSALTK;ASGSYQESTSTVVQAGYQFLEASLR;IVDAAMLGAIER;MVYLFIK;SIATLAITTLLK;SIVNSIISLIR;SPLALVLLVR;TSILTLLQR;VAVPDFR;VLVGFLSNFLR	10	12.4	100.5	Coatomer subunit gamma	AT4G34450	0	98.4962	gamma-2 coat protein, putative	structure	i) other metabolic pathways	golgi
64	1648	398	5.3575	B7G2A6	AEEQQAFLDQNTGLLGIEANWQR;AFHVDDVPK;AGYVDTEDMPAAVPK;ALFEYWDIVAAAR;AYQLTPFVGFR;DAWGMGVEYEGGR;DKQLNMYFLSASLEGQTFDMGR;DLFGIGPK;DYPMLEFNPANK;EGEPFMSSAIAK;FADSDKAVEIAK;FPLFLEGPVR;GGGILPFMDPDVYGR;GGIPTIMGLVDSDATYDEDSR;GGIPTIMGLVDSDATYDEDSRVK;GKLYEEFFSEMK;GLSSSSVDDILDTPQYGFAK;GQAMATFGTESK;GQAMATFGTESKDYPMLEFNPANK;GTTSFQTEPFAPAK;HVLQLDSTYYDSEK;IAGVVTAPGFVK;IDATYFSQGPGNYR;IDATYFSQGPGNYRDVAQNR;IEESGHYCLSFYED…	75	66.9	136.53	Uncharacterized protein	AT2G22120	0.79	36.1342	RING/FYVE/PHD zinc finger superfamily	other processes	i) other metabolic pathways	plasma membrane
65	1593	436	103360	B7FUS2	ALSAIDTLLEADGAGTPWTFEQDTEAIIGAADFVISSK;CYWAVMER;DITSWDDPDILLK;DITSWDDPDILLKNPALQTSPTGLDITVVHR;DSILDIQLQEVR;DSILDIQLQEVRGDAVELEEMLR;ELTSIEDPNEK;ELTSIEDPNEKTLLK;ERLAEAEGEVTQVK;GDAVELEEMLR;GDAVELEEMLRK;GSSSTDGVTNYLHDACGDIWPADK;KELTSIEDPNEK;KELTSIEDPNEKTLLK;KLNTELATAR;LAEAEGEVTQVK;LAEAEGEVTQVKVDMVSSQAEYGGGDFTESDEQQLR;LNTELATAR;LPIHLTYR;NPALQTSPTGLDITVVHR;RDSILDIQLQEVR;VDMVSSQAEYGGGDFTESDEQQLR	6	14.3	54.347	PBP domain-containing protein	AT1G58210	1.6	141.004	EMB1674 kinase interacting family	other processes	i) other metabolic pathways	nucleus
65	1593	436	22393	B7G4H1	AFGLISCSK;ELPEDMAYLK;ELPEDMAYLKEHMKR;HVPLEAAR;IIISNSK;LEQMLPLTLGANIGTTLTAILSALVSASK;LIEHTGLPEDEDVPAK;LIEHTGLPEDEDVPAKDESPDTSDAEVDA;LLLGMSTR;MVDPLTDK;MVDPLTDKIIISNSK;NVNLEDGDSWDGPIK;NVNLEDGDSWDGPIKK;QGIYMIMGANIGTSVTNTIVAMGQMGDGDQLER;TSGDCPAFFQGDASAK;VVIKELPEDMAYLK	13	18.5	65.728	Uncharacterized protein	AT2G33130	0.34	11.3911	ralf-like 18	other processes	i) other metabolic pathways	extracellular
65	1593	436	6324	B7GBF0	CPAFFQADASAK;DLSPDTSDSDEVAA;ELPEDMIYLK;FGLISCNK;IITAVAK;KFGLISCNK;LIEHTGLPEDEEAGEAK;LIEHTGLPEDEEAGEAKDLSPDTSDSDEVAA;LVIKELPEDMIYLK;MEATEAEVK;MLLGMSTR;MVDPLSDMVIISNSK;NVNLEDGESWDGPIK;NVNLEDGESWDGPIKK;QGIYMIMGANIGTSVTNTIVAMGQMGDGDQLER;SAENPEVENLK;SAENPEVENLKMEATEAEVK	16	22.6	62.879	Uncharacterized protein	AT2G34030	1.2	63.7013	Calcium-binding EF-hand family	other processes	i) other metabolic pathways	extracellular
65	1593	436	2571.1	A0T0M7	DFGYSFPCDGPGR;DKPVALSIVQAR;DYDPELNKNNVLAR;EILDAHRPPGGR;FRPSLAWFK;FSQALAQDPATR;QILFEPLFAEYIQAASGK;TNFGIGHNMK;TPLANLVR	9	14.7	81.846	Photosystem I P700 chlorophyll a apoprotein A2	ATCG00340	0	82.4798	PsaB	photosystem I	a) photophosphorylation	plastid
65	1593	436	2562.3	B5Y460	AADVGADLVGK;AAVVGDTVGDPFK;AAVVGDTVGDPFKDTSGPALNIVMK;DTSGPALNIVMK;EKTDALDAAGNTTAAIGK;GFAIGSAALVSLALFGAFVTR;IQLISTTVLMVPSIYYAAEYFLPK;LKEIYQAIYEGAESFLAAEYR;PGWTDCFNTAFR;QESQVEEALK;QFDEKPHLLDANPTERPDYDACIAISTK;SVGEAAMAMVMEVQR;TDALDAAGNTTAAIGK;TGAATNMIYGIALGYK;TTVSAQKPGWTDCFNTAFR;VAVYSNVR;VVHGIPEDDPR	17	30.3	78.84	H(+)-exporting diphosphatase	AT1G15690	0	80.8245	Pyrophosphate-energized vacuolar membrane proton pump 1	other processes	i) other metabolic pathways	vacuole
65	1593	436	2341.3	B7FVI8	AILSDVAATVK;EDIDAVVDEIVQK;EENLIILCTIHQPSTK;EISIMFSR;FNLNFTVGSK;GFGGVDNDDEGQEGVADVK;LSLGIALLK;MGLDVCVDTR;NGMASPLSYALAK;RLSLGIALLK;SSMYNYLK;SVLISALTLDALFGR;TDNEYDKAEENEPVTMEEPGAITQPNAR;VAKEENLIILCTIHQPSTK;VTLNGVPLTDK;VTLNGVPLTDKIFK;VYQGFDEVMVLSK;WGHVLAIMGPSGAGK;YAAELYDVAAK	19	33.9	71.418	ABC transporter domain-containing protein	AT1G53270	1e-53	66.2082	ABC-2 type transporter family	other transporters	c) transport	plasma membrane
65	1593	436	2212.6	A0A6B9XT60	ALGRPQDMFSDK;DAVETSFAK;DYTPANNYNNLLDR;ELMSQLYPSFSK;FPCDGPGR;GLAPFFSGHWGEYSDFLTFK;LLDAGVAPQEIPLPHEFLINR;LNFAPAIQPR;NVQIFVEK;TNWGIGHSMK;WAQPGHFSR	11	17.7	83.595	Photosystem I P700 chlorophyll a apoprotein A1	ATCG00350	0	83.2353	PsaA	photosystem I	a) photophosphorylation	plastid
65	1593	436	2192.7	B7G2Y3	AIVKDANLEDGESWDGPISK;CPAFFQGDASAR;DANLEDGESWDGPISK;ELPDDMVYLK;IIIPNSSITR;LEQMLPLTLGANIGTTLTAILSALVSASK;LLLGMSTR;LVDPLSEK;QGIYMIMGANIGTSVTNTIVAMGQMGDGDQLER	6	10.6	60.589	Uncharacterized protein	AT3G03960	3.1	58.9429	TCP-1/cpn60 chaperonin family	HSP60	g) protein folding & processing	cytosol
65	1593	436	1698.2	B7GC71	VEAIVSPR	1	3.2	26.839	FAD-binding domain-containing protein (Fragment)	AT3G24200	4e-40	55.0738	FAD/NAD(P)-binding oxidoreductase family	coenzyme metabolism	i) other metabolic pathways	mitochondrion
65	1593	436	1667.8	B7G4H0	ELPDDMIYLK	1	2.3	47.02	Uncharacterized protein	AT1G70140	1.3	83.6074	FH8 formin 8	structure	i) other metabolic pathways	plasma membrane
65	1593	436	1357.9	A0T097	AAEDPEFETFYTK;AFTPTQSEETYSMVTANR;AWMAAQDQPHENFVFPEEVLPR;AYDFVSQELR;FWSQIFGVAFSNK;GIFDLIDDWLK;GIFDLIDDWLKK;NILLNEGIR;TIAIGQNQER	9	30.5	39.077	Photosystem II D2 protein	ATCG00270	0	39.5496	PsbD, D2	photosystem II	a) photophosphorylation	plastid
65	1593	436	1211.5	B7G2W3	ALASSTEQQSAEFLVANVR;DYITPAQDLIALSTQDTANVAVAAMK;HLILADTVSSDR	3	21.7	28.464	CBS domain-containing protein (Fragment)	AT3G05390	0.1	54.2633	unknown	uncharacterized	j) uncharacterized	extracellular, plasma membrane
65	1593	436	838.37	F1DGN0	AYDFVVR;AYFTSATMIIAIPTGIK;RVPDFPDAFYLFNK;VPDFPDAFYLFNK;WLFSTNHK	5	9.3	54.534	Cytochrome c oxidase subunit 1	ATMG01360	0	57.9998	COX1	complex IV	b) oxidative phosphorylation	mitochondrion
65	1593	436	834.39	B7G4A0	ADGTPIPFSALSGLAAADAPGIGGQAGILYSVDDSFYSK;ANTVYVFNVDPTDPSNVSFK;AWGEEANPR;DEDLGDGAPPQMPPGSLVVVDK;DNQGGPDAAIKK;DVLPDLAASNGNIYEK;EGGYWIANEGAGTVGDIENPVTTANFVVK;EPDSAVFIGTDYFATADEGDLDGGSR;GNEPEGMTYSTFGDENLLFVLSER;IFTIDVTSFPYAITNEMR;ISLGSMLEVEESTTVEK;LGIYDTTSSTWK;NLLAVASEVDDR;NLLAVASEVDDRGAAIR;QVLPSGVGPEGVTAIPSR;SDTDPTMWSTTLVNLTGLDGLR;SENKGNEPEGMTYSTFGDENLLFVLSER;SSITIYEYAEGTAAYPTLVSNNR;VSPDNQFIAIAIENER;…	21	47.3	83.852	Phytase-like domain-containing protein	AT4G37520	0.41	36.0782	peroxidase superfamily	antioxidants & detoxification	i) other metabolic pathways	extracellular
65	1593	436	767.44	B7G2A6	AEEQQAFLDQNTGLLGIEANWQR;AFHVDDVPK;AGYVDTEDMPAAVPK;ALFEYWDIVAAAR;AYQLTPFVGFR;DAWGMGVEYEGGR;DKQLNMYFLSASLEGQTFDMGR;DLFGIGPK;DYPMLEFNPANK;EGEPFMSSAIAK;FADSDKAVEIAK;FPLFLEGPVR;GGGILPFMDPDVYGR;GGIPTIMGLVDSDATYDEDSR;GGIPTIMGLVDSDATYDEDSRVK;GKLYEEFFSEMK;GLSSSSVDDILDTPQYGFAK;GQAMATFGTESK;GQAMATFGTESKDYPMLEFNPANK;GTTSFQTEPFAPAK;HVLQLDSTYYDSEK;IAGVVTAPGFVK;IDATYFSQGPGNYR;IDATYFSQGPGNYRDVAQNR;IEESGHYCLSFYED…	75	66.9	136.53	Uncharacterized protein	AT2G22120	0.79	36.1342	RING/FYVE/PHD zinc finger superfamily	other processes	i) other metabolic pathways	plasma membrane
65	1593	436	437.98	B7S441	IVSLFDK;IVYPPFTEVSVDEAR;LSCFMWQR;NFYIMAPSAEILATVVQK;SGSLQLNPAILIR	5	9.4	71.374	Sodium/calcium exchanger membrane region domain-containing protein	AT1G08960	2e-07	59.8046	cation exchanger 11; potassium-dependent sodium-calcium exchanger like	other transporters	c) transport	plasma membrane
65	1593	436	422.97	Q5D706	ADLGMEVMHER;ETTENESTNYGYK;ETTENESTNYGYKFGQEEETYNIVAAHGYFGR;EWELSYR;FCGWITSTENR;FGQEEETYNIVAAHGYFGR;LIFQYASFNNSR;QSVSLWER;RQSVSLWER;TATLERR;VINTWADIINR;VINTWADIINRADLGMEVMHER	4	7.2	39.621	Photosystem II protein D1	ATCG00020	0	38.9387	PsbA, D1	photosystem II	a) photophosphorylation	plastid
65	1593	436	324.32	B7G5H7	ESTLHLVLR;IQDKEGIPPDQQR;TITLDVEPSDTIDNVK;TLSDYNIQK	4	36.7	14.454	Ubiquitin extension protein 1/2	AT3G52590	1e-77	14.7343	Ubiquitin supergroup; Ribosomal protein L40e	other processes	i) other metabolic pathways	nucleus, cytosol
65	1593	436	312.88	B7G2V6	EIPTEVPFYR;VGPFNNPTETYR	2	3.9	65.592	Transmembrane 9 superfamily member (Fragment)	AT2G01970	0	68.0526	Endomembrane protein 70 protein family	redox homeostasis	i) other metabolic pathways	golgi
65	1593	436	304.8	L8AX97	IQFSPSYLEQIDR;TGEPEIIGVTETR;VPTLTVPSSFQLSGGR	3	6.4	73.645	Solute carrier protein 4 family	AT5G25430	1e-31	75.5563	HCO3- transporter family	other transporters	c) transport	plasma membrane
65	1593	436	238.68	B7FPB9	ELEYDIDDNAYPVFK;ELVGLVPVK;MTLPFFSNAR	3	6.7	54.287	AAA+ ATPase domain-containing protein	AT3G24530	6e-34	53.6778	AAA-type ATPase family	other processes	i) other metabolic pathways	golgi
65	1593	436	186.94	B7S438	LTDIEEINR	1	1.5	67.822	ABC1 atypical kinase-like domain-containing protein	AT5G64940	4e-125	86.0282	ABC2 homolog 13	other transporters	c) transport	plastid
65	1593	436	90.746	B7GBP2	AILLLGAPSVFVLQAR;ILADPLPPSAK	2	4.1	72.324	Ubiquitin-like domain-containing protein	AT1G74990	0.98	15.2352	RING/U-box superfamily protein	stress response	i) other metabolic pathways	nucleus,plasma membrane
65	1593	436	83.031	B7G4H4	FVVEPFSIK;TLMPIDYYR	2	2.9	70.776	Transmembrane 9 superfamily member (Fragment)	AT3G13772	0	74.2375	transmembrane nine 7	other processes	i) other metabolic pathways	golgi
65	1593	436	71.755	B7FUG8	AAEHHGTMYGLSSLATTGITEIGELFNGPK;AAVGPDVEIIMDGGVQR;AIEIGFSSIWVSNHGAR;ALALGADAVGVGK;ALALGADAVGVGKPYLWGLAAGGTAGVIK;AMGLLGTPTVAALK;AMGLLGTPTVAALKK;AVNIADLR;AYDILKVELDR;AYDILKVELDRAMGLLGTPTVAALK;DAYSEFEMHYK;DIRNDFSIPPK;DIRNDFSIPPKYNITQTIEAIR;DRELVKDVLAK;DYPDMYAYER;EGGFNALALTVDFTWYGNR;EGPSLIKR;ELVKDVLAK;GKDAYSEFEMHYK;HIPLNAIFDAPYK;HIPLNAIFDAPYKR;IFGQDVTLPFFGCPTAGNR;KAIEIGFSSIWVSNHGAR;MFHWEGETAAAK;MVFDYL…	36	72.4	47.217	Glycolate oxidase	AT4G18360	6e-75	40.4841	glycolate oxidase	other photorespiratory enzymes	e) photorespiration	peroxisome
65	1593	436	51.613	B5Y536	LPFCQPPDGPR;MASENLGEFLTGNK;VVAFAVEPLSVK;YAGGFPIGFLAK	4	7.5	73.663	Transmembrane 9 superfamily member	AT3G13772	0	74.2375	transmembrane nine 7	other processes	i) other metabolic pathways	golgi
65	1593	436	50.067	B7FQZ2	MFPPISSFPDIAR	1	3.3	42.495	Amino acid transporter transmembrane domain-containing protein (Fragment)	AT3G09330	1e-52	57.071	Transmembrane amino acid transporter family protein	other transporters	c) transport	plasma membrane
65	1593	436	49.637	Q2TNU6	GFLIQNTLFR;NFTVLGPSVLPLTEQAK	2	5	60.715	3-ketoacyl-CoA synthase	AT1G25450	9e-131	55.656	3-ketoacyl-CoA synthase 5	fatty acid metabolism	i) other metabolic pathways	plasma membrane
65	1593	436	35.917	B7FRT1	ALLSQTIR;FDETVDSAWWHR;LFIPLDQGQLK;NVAAAGLFPSLHDK;SPLEYTACFR;SVTLAGLLVPAPTITR	6	11.7	65.115	1,3-beta-glucanosyltransferase	AT1G53990	4.8	41.112	GDSL-motif lipase 3	fatty acid metabolism	i) other metabolic pathways	extracellular
65	1593	436	28.84	A0A8J9S1Z5	AGAVDVIKPIMSEGDLQGLK;DGQYAYGVFK;DIPPLENPESLLR;VISLGPAAGAVIAGLTR;YDVLTPLAK	5	12.8	57.2	Uncharacterized protein (Fragment)	AT2G23140	0.1	90.3506	RING/U-box superfamily protein with ARM repeat domain	other processes	i) other metabolic pathways	plasma membrane
65	1593	436	28.768	B7GCD8	AAEALKNMLSSDAILIR;AGLLGEGNK;ASYFADINVSGMK;DGEIGNPTEISILR;DLGYTLEETR;DTALAIGSMLGLVDR;EAAEMILADDNFATIISAVR;EEALAHLGCSPNSR;EEAPIVAEVPFSSEYK;EGGRDGEIGNPTEISILR;EKVTLLQR;EVKIPASDVVPGDVVVLGTGDRVPGDIR;FMATVHEPR;IPASDVVPGDVVVLGTGDR;IPASDVVPGDVVVLGTGDRVPGDIR;NALAGGVLCSK;NEMSLIGFVTSNAR;NMLSSDAILIR;NMLSSDAILIRDGK;NYLTALK;RTAVLEQIDFVSK;SQALNTLSFGAISVTMSAR;TAVLEQIDFVSK;VENDGAGNDGSLVVHVK;VLPAVETLGSVTVICSDK;VLP…	31	31.6	105.78	Cation-transporting P-type ATPase N-terminal domain-containing protein	AT1G10130	9e-104	109.067	P2A-type Ca2+ ATPase	other transporters	c) transport	golgi
65	1593	436	24.801	B7FRB6	ATTDHQLDKLTDR;DVTALGAR;EINNLRR;EYSTNHYSVISYFLSR;GVDVYDTKPPGLVTQVK;IFALYILR;KLIAFVAQDDSLQVTSTPR;KLLDNVWGEVPEK;LIAFVAQDDSLQVTSTPR;LLDNVWGEVPEK;LNNYSVDPTNIK;MITELGLTACADSIVGGELIK;QLNEDGFFPTDER;QLNEDGFFPTDERK;TLTWTNIHMTLAGK;TLTWTNIHMTLAGKGEESER;TSLLNILAGR;VKIESDVR;VMYTGSVHGVPDFFASR;YLCTLTYAIR	7	12.5	70.846	ABC transporter domain-containing protein	AT2G01320	7e-73	78.9037	ABC-2 type transporter family	other transporters	c) transport	plastid
65	1593	436	17.01	B7G620	DQIFNFTTTLR;GTLLTTYLPSDGR	2	4.4	61.536	Isocitrate dehydrogenase [NAD(+)] 1, mitochondrial	AT5G14590	8e-48	54.1991	isocitrate dehydrogenase-2	isocitrate dehydrogenase	h) pyruvate metabolism & TCA cycle	mitochondrion
66	1634	553	113190	B7FUG8	AAEHHGTMYGLSSLATTGITEIGELFNGPK;AAVGPDVEIIMDGGVQR;AIEIGFSSIWVSNHGAR;ALALGADAVGVGK;ALALGADAVGVGKPYLWGLAAGGTAGVIK;AMGLLGTPTVAALK;AMGLLGTPTVAALKK;AVNIADLR;AYDILKVELDR;AYDILKVELDRAMGLLGTPTVAALK;DAYSEFEMHYK;DIRNDFSIPPK;DIRNDFSIPPKYNITQTIEAIR;DRELVKDVLAK;DYPDMYAYER;EGGFNALALTVDFTWYGNR;EGPSLIKR;ELVKDVLAK;GKDAYSEFEMHYK;HIPLNAIFDAPYK;HIPLNAIFDAPYKR;IFGQDVTLPFFGCPTAGNR;KAIEIGFSSIWVSNHGAR;MFHWEGETAAAK;MVFDYL…	36	72.4	47.217	Glycolate oxidase	AT4G18360	6e-75	40.4841	glycolate oxidase	other photorespiratory enzymes	e) photorespiration	peroxisome
66	1634	553	2928.9	A0A8J9S5R0	AHASVAGVPALLPK;GLVDAIESLTK;HELSLKPVADHLAK;IGDSLVEDSMIDTAK;IGDSLVEDSMIDTAKDLLK;IIADGLAK;IVVNGPAGVFEVPPFDEGTR;LPVIEGLLK;NASSDEQIAAIIGGSK;NVFDVIEALQK;TFELNTDAGIDDGWMGLDIGPK;TIILPVDAVCSQSFPK;TLASYADGYVNDAFGTSHR;VDFNVPMNSDGK;VSTKLPVIEGLLK	15	44.7	45.993	Phosphoglycerate kinase	AT1G79550	6e-110	42.1342	phosphoglycerate kinase	signal transduction	i) other metabolic pathways	cytosol
66	1634	553	1612.1	A0T0B2	ADIPFRR;AGPMNKGDGIAEAWLGHPIFR;DVFTGIGAEVTEQVEFGVFQK;GDGIAEAWLGHPIFR;IPDKLAFYDYIGNNPAK;KSQLGEVFEFDR;KSQLGEVFEFDRTSLESDGVFR;LAFYDYIGNNPAK;MPAFFETFPVILVDK;MPAFFETFPVILVDKDGIIR;QGMFVMPFMTR;QVEASVSEGLSESQAWSR;RMPAFFETFPVILVDK;RMPAFFETFPVILVDKDGIIR;SQLGEVFEFDR;SQLGEVFEFDRTSLESDGVFR;TGEPALDLPK;TIFRDVFTGIGAEVTEQVEFGVFQK;TSLESDGVFR;VHTVVLNDPGR;YQWDSGYFQQEIER;YSIEQVGVTVDFYGGK	8	16.9	56.399	Photosystem II CP47 reaction center protein	ATCG00680	0	56.0402	PsbB, CP47	photosystem II	a) photophosphorylation	plastid
66	1634	553	683.63	B7FUS2	ALSAIDTLLEADGAGTPWTFEQDTEAIIGAADFVISSK;CYWAVMER;DITSWDDPDILLK;DITSWDDPDILLKNPALQTSPTGLDITVVHR;DSILDIQLQEVR;DSILDIQLQEVRGDAVELEEMLR;ELTSIEDPNEK;ELTSIEDPNEKTLLK;ERLAEAEGEVTQVK;GDAVELEEMLR;GDAVELEEMLRK;GSSSTDGVTNYLHDACGDIWPADK;KELTSIEDPNEK;KELTSIEDPNEKTLLK;KLNTELATAR;LAEAEGEVTQVK;LAEAEGEVTQVKVDMVSSQAEYGGGDFTESDEQQLR;LNTELATAR;LPIHLTYR;NPALQTSPTGLDITVVHR;RDSILDIQLQEVR;VDMVSSQAEYGGGDFTESDEQQLR	6	14.3	54.347	PBP domain-containing protein	AT1G58210	1.6	141.004	EMB1674 kinase interacting family	other processes	i) other metabolic pathways	nucleus
66	1634	553	543.84	B7G7I4	AFYGFAIK;DWLDEEAFTELFAIGQGLPGPTSTQLVISTALSR;EKPFATYASPGK;IFETMYR;VSPDAPWK;VSPDAPWKER	6	14.4	53.521	Chromate transporter	AT2G25270	0.042	59.9156	GGPS2, GGPS5 | geranylgeranyl pyrophosphate synthase 2	signal transduction	i) other metabolic pathways	plasma membrane
66	1634	553	474.72	A0A8J9X6Q3	FIPTGGLFVTGGLTPK;HIVIPFLK;IPLFAVMVEDLGVR;SIYLLTADVGGTNSR	4	12.5	46.729	Glucokinase (Fragment)	AT3G07130	0.21	60.4382	glucokinase	carbohydrate metabolism	i) other metabolic pathways	n.i.
66	1634	553	441.66	B7G812	GSLDIFNDGR;WFLGGFALSQVSR	2	5.5	45.683	Ferric reductase	AT5G54830	6e-11	100.538	ferric reductase	other processes	i) other metabolic pathways	n.i.
66	1634	553	372.53	B7GEE7	APIVPVTVLTGFLGSGK;ELLGINAFDLKR;LDSVITVTDAK;LVVEDGANLYR;MYKLDSVITVTDAK	5	13.7	44.368	CobW C-terminal domain-containing protein	AT1G15730	3e-89	50.2614	Cobalamin biosynthesis CobW-like protein	other processes	i) other metabolic pathways	plastid
66	1634	553	369.29	A0A8J9X6N0	IPNFDATR;TTFLEDVYK	2	6.3	30.452	Uncharacterized protein (Fragment)	AT3G25620	0.006	52.1325	ABC-2 type transporter family protein	other transporters	c) transport	plasma membrane
66	1634	553	232.2	B7GBF0	CPAFFQADASAK;DLSPDTSDSDEVAA;ELPEDMIYLK;FGLISCNK;IITAVAK;KFGLISCNK;LIEHTGLPEDEEAGEAK;LIEHTGLPEDEEAGEAKDLSPDTSDSDEVAA;LVIKELPEDMIYLK;MEATEAEVK;MLLGMSTR;MVDPLSDMVIISNSK;NVNLEDGESWDGPIK;NVNLEDGESWDGPIKK;QGIYMIMGANIGTSVTNTIVAMGQMGDGDQLER;SAENPEVENLK;SAENPEVENLKMEATEAEVK	16	22.6	62.879	Uncharacterized protein	AT2G34030	1.2	63.7013	Calcium-binding EF-hand family	other processes	i) other metabolic pathways	extracellular
66	1634	553	199.81	A0A8J9T7T8	ISGLIYEETR;TVTAMDVVYALK;VFLENVIR	3	50.8	6.7357	Histone H4 (Fragment)	AT1G07660	4e-35	11.4102	Histone superfamily protein	nucleic acid metabolism - general	d) nucleic acid biosynthesis & processing	nucleus
66	1634	553	185.49	A0A8J9X5B1	AGLQFPVGR;HLQLAIR	2	11.7	14.354	Histone H2A (Fragment)	AT1G52740	6e-60	14.2725	HTA9 histone H2A protein 9	nucleic acid metabolism - general	d) nucleic acid biosynthesis & processing	nucleus
66	1634	553	158.01	B7FRT1	ALLSQTIR;FDETVDSAWWHR;LFIPLDQGQLK;NVAAAGLFPSLHDK;SPLEYTACFR;SVTLAGLLVPAPTITR	6	11.7	65.115	1,3-beta-glucanosyltransferase	AT1G53990	4.8	41.112	GDSL-motif lipase 3	fatty acid metabolism	i) other metabolic pathways	extracellular
66	1634	553	117.9	A0A8J9X627	TATFAIGTLAR;VLITTDLLAR	2	6.5	37.472	RNA helicase (Fragment)	AT3G13920	8e-180	46.7072	Eukaryotic protein biosynthesis initiation factor 4A1 (EIF4A1)	protein biosynthesis	d) nucleic acid biosynthesis & processing	cytosol
66	1634	553	112.15	B7GA13	LTASVIPR	1	0.3	263.53	Uncharacterized protein	AT5G45670	2.6	39.5777	GDSL-like Lipase/Acylhydrolase superfamily	lipid metabolism	i) other metabolic pathways	extracellular
66	1634	553	108.2	B7G4R3	ATITDLVPPGVVTGDNLTTLLEHAR;DADSATVGSVALAVHVR;TPSPVVLMAAGALAGSAATLLLK	3	16.2	43.272	fructose-bisphosphate aldolase	AT1G18270	9e-13	147.051	class II aldolase	glycolysis	h) pyruvate metabolism & TCA cycle	cytosol
66	1634	553	103.85	B7FX28	AYEVLTSIVQR	1	2.8	46.445	Chaperone, dnaj-like protein	AT1G61770	7e-14	34.9539	Chaperone DnaJ-domain superfamily protein	other HSPs	g) protein folding & processing	endoplasmic reticulum
66	1634	553	101.15	B7G4F8	AYGGVGDASVVSSAGGTLGENTR;LGVVIDTPDDGAPVVHAVK;LIAVDDQDVTAMTAIK;TVGSGGGYGDQSVATVDYDYSK;VGDKLIAVDDQDVTAMTAIK;VIDSNPLSPPDLIVAPFLLSDINR	6	18.5	59.474	PDZ domain-containing protein	AT3G24550	0.008	69.2755	proline extensin-like receptor kinase 1	signal transduction	i) other metabolic pathways	plasma membrane
66	1634	553	96.642	B7FTS9	ALFDLEK;ALSYPDGFDAHR;DSNAIVGNFADR;ESDSSTVVHVK;GLEETAYQDGAISFIR;KALFDLEK;MSDPTEHDANPATGK;SFRNDIAR;SLGVGLNR;VFVEETVK;VFVEETVKESDSSTVVHVK	11	15.2	68.779	Uncharacterized protein	AT4G31110	0.032	88.7589	Wall-associated kinase family	signal transduction	i) other metabolic pathways	plasma membrane
66	1634	553	63.619	B7GC30	ENCYYCVPQYK;EVNTEAELLTVK;FFCPLISPFVTVVK	3	14.5	28.013	Phospholipid scramblase	AT3G28700	5.5	51.9828	phospholipid scramblase	other transporters	c) transport	mitochondrion
66	1634	553	61.013	B7FXA2	EFAAAMLGNELVTK	1	3.2	47.621	Succinate--CoA ligase [ADP-forming] subunit beta, mitochondrial	AT2G20420	7e-148	45.3482	succinyl-CoA ligase beta	succinyl-CoA synthetase	h) pyruvate metabolism & TCA cycle	mitochondrion
66	1634	553	58.162	B5Y460	AADVGADLVGK;AAVVGDTVGDPFK;AAVVGDTVGDPFKDTSGPALNIVMK;DTSGPALNIVMK;EKTDALDAAGNTTAAIGK;GFAIGSAALVSLALFGAFVTR;IQLISTTVLMVPSIYYAAEYFLPK;LKEIYQAIYEGAESFLAAEYR;PGWTDCFNTAFR;QESQVEEALK;QFDEKPHLLDANPTERPDYDACIAISTK;SVGEAAMAMVMEVQR;TDALDAAGNTTAAIGK;TGAATNMIYGIALGYK;TTVSAQKPGWTDCFNTAFR;VAVYSNVR;VVHGIPEDDPR	17	30.3	78.84	H(+)-exporting diphosphatase	AT1G15690	0	80.8245	Pyrophosphate-energized vacuolar membrane proton pump 1	other processes	i) other metabolic pathways	vacuole
66	1634	553	55.287	B7FPI9	DMQYLLPR	1	2	45.207	Gelsolin	AT2G41740	7e-57	107.848	villin 2	structure	i) other metabolic pathways	cytosol
66	1634	553	39.16	B7G2T5	LVGVTYQISPR	1	1.8	66.946	ENTH domain-containing protein	AT1G14910	4e-06	75.5197	ENTH/ANTH/VHS superfamily (protein trafficking)	other processes	i) other metabolic pathways	mitochondrion
66	1634	553	35.957	B7G8M1	FVDQLEASGANFFSK	1	3.3	48.904	Transmembrane protein	AT1G29900	0.22	129.965	carbamoyl phosphate synthetase B	amino acid metabolism	i) other metabolic pathways	plastid
66	1634	553	31.902	B7G3X3	AFLAMAEPER;VQFSSVLGPFK	2	4.7	49.458	Glutamate dehydrogenase	AT1G51720	4e-100	70.9395	Amino acid dehydrogenase family	amino acid metabolism	i) other metabolic pathways	nucleus
66	1634	553	22.021	B7G2A6	AEEQQAFLDQNTGLLGIEANWQR;AFHVDDVPK;AGYVDTEDMPAAVPK;ALFEYWDIVAAAR;AYQLTPFVGFR;DAWGMGVEYEGGR;DKQLNMYFLSASLEGQTFDMGR;DLFGIGPK;DYPMLEFNPANK;EGEPFMSSAIAK;FADSDKAVEIAK;FPLFLEGPVR;GGGILPFMDPDVYGR;GGIPTIMGLVDSDATYDEDSR;GGIPTIMGLVDSDATYDEDSRVK;GKLYEEFFSEMK;GLSSSSVDDILDTPQYGFAK;GQAMATFGTESK;GQAMATFGTESKDYPMLEFNPANK;GTTSFQTEPFAPAK;HVLQLDSTYYDSEK;IAGVVTAPGFVK;IDATYFSQGPGNYR;IDATYFSQGPGNYRDVAQNR;IEESGHYCLSFYED…	75	66.9	136.53	Uncharacterized protein	AT2G22120	0.79	36.1342	RING/FYVE/PHD zinc finger superfamily	other processes	i) other metabolic pathways	plasma membrane
66	1634	553	19.276	B7GA11	LLDFGMAGDNIGALLR;TADITGSLQLK	2	6.3	46.918	Elongation factor Tu, chloroplastic	AT4G02930	0	49.4128	elongation factor Tu	nucleic acid metabolism - general	d) nucleic acid biosynthesis & processing	mitochondrion
66	1634	553	17.459	B7FSP2	ILGLPITPEGK	1	2	58.315	ADP,ATP carrier protein	AT1G15500	0.002	67.5338	ATP/ADP transporter	other transporters	c) transport	plastid
66	1634	553	15.034	B7GCD8	AAEALKNMLSSDAILIR;AGLLGEGNK;ASYFADINVSGMK;DGEIGNPTEISILR;DLGYTLEETR;DTALAIGSMLGLVDR;EAAEMILADDNFATIISAVR;EEALAHLGCSPNSR;EEAPIVAEVPFSSEYK;EGGRDGEIGNPTEISILR;EKVTLLQR;EVKIPASDVVPGDVVVLGTGDRVPGDIR;FMATVHEPR;IPASDVVPGDVVVLGTGDR;IPASDVVPGDVVVLGTGDRVPGDIR;NALAGGVLCSK;NEMSLIGFVTSNAR;NMLSSDAILIR;NMLSSDAILIRDGK;NYLTALK;RTAVLEQIDFVSK;SQALNTLSFGAISVTMSAR;TAVLEQIDFVSK;VENDGAGNDGSLVVHVK;VLPAVETLGSVTVICSDK;VLP…	31	31.6	105.78	Cation-transporting P-type ATPase N-terminal domain-containing protein	AT1G10130	9e-104	109.067	P2A-type Ca2+ ATPase	other transporters	c) transport	golgi
67	1565	576	19923	B7G7I4	AFYGFAIK;DWLDEEAFTELFAIGQGLPGPTSTQLVISTALSR;EKPFATYASPGK;IFETMYR;VSPDAPWK;VSPDAPWKER	6	14.4	53.521	Chromate transporter	AT2G25270	0.042	59.9156	COR15A, COR15 | cold-regulated 15a	stress response	i) other metabolic pathways	plasma membrane
67	1565	576	8409.2	A0T0B2	ADIPFRR;AGPMNKGDGIAEAWLGHPIFR;DVFTGIGAEVTEQVEFGVFQK;GDGIAEAWLGHPIFR;IPDKLAFYDYIGNNPAK;KSQLGEVFEFDR;KSQLGEVFEFDRTSLESDGVFR;LAFYDYIGNNPAK;MPAFFETFPVILVDK;MPAFFETFPVILVDKDGIIR;QGMFVMPFMTR;QVEASVSEGLSESQAWSR;RMPAFFETFPVILVDK;RMPAFFETFPVILVDKDGIIR;SQLGEVFEFDR;SQLGEVFEFDRTSLESDGVFR;TGEPALDLPK;TIFRDVFTGIGAEVTEQVEFGVFQK;TSLESDGVFR;VHTVVLNDPGR;YQWDSGYFQQEIER;YSIEQVGVTVDFYGGK	8	16.9	56.399	Photosystem II CP47 reaction center protein	ATCG00680	0	56.0402	PsbB, CP47	photosystem II	a) photophosphorylation	plastid
67	1565	576	477.41	B7G4F8	AYGGVGDASVVSSAGGTLGENTR;LGVVIDTPDDGAPVVHAVK;LIAVDDQDVTAMTAIK;TVGSGGGYGDQSVATVDYDYSK;VGDKLIAVDDQDVTAMTAIK;VIDSNPLSPPDLIVAPFLLSDINR	6	18.5	59.474	PDZ domain-containing protein	AT3G24550	0.008	69.2755	proline extensin-like receptor kinase 1	signal transduction	i) other metabolic pathways	plasma membrane
67	1565	576	473.17	B7FUG8	AAEHHGTMYGLSSLATTGITEIGELFNGPK;AAVGPDVEIIMDGGVQR;AIEIGFSSIWVSNHGAR;ALALGADAVGVGK;ALALGADAVGVGKPYLWGLAAGGTAGVIK;AMGLLGTPTVAALK;AMGLLGTPTVAALKK;AVNIADLR;AYDILKVELDR;AYDILKVELDRAMGLLGTPTVAALK;DAYSEFEMHYK;DIRNDFSIPPK;DIRNDFSIPPKYNITQTIEAIR;DRELVKDVLAK;DYPDMYAYER;EGGFNALALTVDFTWYGNR;EGPSLIKR;ELVKDVLAK;GKDAYSEFEMHYK;HIPLNAIFDAPYK;HIPLNAIFDAPYKR;IFGQDVTLPFFGCPTAGNR;KAIEIGFSSIWVSNHGAR;MFHWEGETAAAK;MVFDYL…	36	72.4	47.217	Glycolate oxidase	AT4G18360	6e-75	40.4841	glycolate oxidase	other photorespiratory enzymes	e) photorespiration	peroxisome
67	1565	576	337.95	B7FQZ6	AMGSSLTVGVPGEAK;ANAIDFCVVGPAQTK;AYFTATGVPAPK;TYGGFVDAVCDK;VEGFDFSTSAVK	5	16	45.502	Uncharacterized protein	AT2G03120	0.33	38.3413	signal peptide peptidase	proteases	g) protein folding & processing	ER
67	1565	576	337.49	F1DGN0	AYDFVVR;AYFTSATMIIAIPTGIK;RVPDFPDAFYLFNK;VPDFPDAFYLFNK;WLFSTNHK	5	9.3	54.534	Cytochrome c oxidase subunit 1	ATMG01360	0	57.9998	COX1	complex IV	b) oxidative phosphorylation	mitochondrion
67	1565	576	311.8	B7G2A6	AEEQQAFLDQNTGLLGIEANWQR;AFHVDDVPK;AGYVDTEDMPAAVPK;ALFEYWDIVAAAR;AYQLTPFVGFR;DAWGMGVEYEGGR;DKQLNMYFLSASLEGQTFDMGR;DLFGIGPK;DYPMLEFNPANK;EGEPFMSSAIAK;FADSDKAVEIAK;FPLFLEGPVR;GGGILPFMDPDVYGR;GGIPTIMGLVDSDATYDEDSR;GGIPTIMGLVDSDATYDEDSRVK;GKLYEEFFSEMK;GLSSSSVDDILDTPQYGFAK;GQAMATFGTESK;GQAMATFGTESKDYPMLEFNPANK;GTTSFQTEPFAPAK;HVLQLDSTYYDSEK;IAGVVTAPGFVK;IDATYFSQGPGNYR;IDATYFSQGPGNYRDVAQNR;IEESGHYCLSFYED…	75	66.9	136.53	Uncharacterized protein	AT2G22120	0.79	36.1342	RING/FYVE/PHD zinc finger superfamily	other processes	i) other metabolic pathways	plasma membrane
67	1565	576	191.4	B7G5H7	ESTLHLVLR;IQDKEGIPPDQQR;TITLDVEPSDTIDNVK;TLSDYNIQK	4	36.7	14.454	Ubiquitin extension protein 1/2	AT3G52590	1e-77	14.7343	Ubiquitin supergroup; Ribosomal protein L40e	other processes	i) other metabolic pathways	nucleus, cytosol
67	1565	576	185.36	B7G812	GSLDIFNDGR;WFLGGFALSQVSR	2	5.5	45.683	Ferric reductase	AT5G54830	6e-11	100.538	ferric reductase	other processes	i) other metabolic pathways	n.i.
67	1565	576	165.97	A0A8J9T7T8	ISGLIYEETR;TVTAMDVVYALK;VFLENVIR	3	50.8	6.7357	Histone H4 (Fragment)	AT1G07660	4e-35	11.4102	Histone superfamily protein	nucleic acid metabolism - general	d) nucleic acid biosynthesis & processing	nucleus
67	1565	576	114.77	B7FSP2	ILGLPITPEGK	1	2	58.315	ADP,ATP carrier protein	AT1G15500	0.002	67.5338	ATP/ADP transporter	other transporters	c) transport	plastid
67	1565	576	87.437	B7GA13	LTASVIPR	1	0.3	263.53	Uncharacterized protein	AT5G45670	2.6	39.5777	GDSL-like Lipase/Acylhydrolase superfamily	lipid metabolism	i) other metabolic pathways	extracellular
67	1565	576	82.955	A0T097	AAEDPEFETFYTK;AFTPTQSEETYSMVTANR;AWMAAQDQPHENFVFPEEVLPR;AYDFVSQELR;FWSQIFGVAFSNK;GIFDLIDDWLK;GIFDLIDDWLKK;NILLNEGIR;TIAIGQNQER	9	30.5	39.077	Photosystem II D2 protein	ATCG00270	0	39.5496	PsbD, D2	photosystem II	a) photophosphorylation	plastid
67	1565	576	72.132	B7FTS9	ALFDLEK;ALSYPDGFDAHR;DSNAIVGNFADR;ESDSSTVVHVK;GLEETAYQDGAISFIR;KALFDLEK;MSDPTEHDANPATGK;SFRNDIAR;SLGVGLNR;VFVEETVK;VFVEETVKESDSSTVVHVK	11	15.2	68.779	Uncharacterized protein	AT4G31110	0.032	88.7589	Wall-associated kinase family	signal transduction	i) other metabolic pathways	plasma membrane
67	1565	576	58.788	B7G4A0	ADGTPIPFSALSGLAAADAPGIGGQAGILYSVDDSFYSK;ANTVYVFNVDPTDPSNVSFK;AWGEEANPR;DEDLGDGAPPQMPPGSLVVVDK;DNQGGPDAAIKK;DVLPDLAASNGNIYEK;EGGYWIANEGAGTVGDIENPVTTANFVVK;EPDSAVFIGTDYFATADEGDLDGGSR;GNEPEGMTYSTFGDENLLFVLSER;IFTIDVTSFPYAITNEMR;ISLGSMLEVEESTTVEK;LGIYDTTSSTWK;NLLAVASEVDDR;NLLAVASEVDDRGAAIR;QVLPSGVGPEGVTAIPSR;SDTDPTMWSTTLVNLTGLDGLR;SENKGNEPEGMTYSTFGDENLLFVLSER;SSITIYEYAEGTAAYPTLVSNNR;VSPDNQFIAIAIENER;…	21	47.3	83.852	Phytase-like domain-containing protein	AT4G37520	0.41	36.0782	peroxidase superfamily	antioxidants & detoxification	i) other metabolic pathways	extracellular
67	1565	576	55.28	A0A8J9S5R0	AHASVAGVPALLPK;GLVDAIESLTK;HELSLKPVADHLAK;IGDSLVEDSMIDTAK;IGDSLVEDSMIDTAKDLLK;IIADGLAK;IVVNGPAGVFEVPPFDEGTR;LPVIEGLLK;NASSDEQIAAIIGGSK;NVFDVIEALQK;TFELNTDAGIDDGWMGLDIGPK;TIILPVDAVCSQSFPK;TLASYADGYVNDAFGTSHR;VDFNVPMNSDGK;VSTKLPVIEGLLK	15	44.7	45.993	Phosphoglycerate kinase	AT1G79550	6e-110	42.1342	phosphoglycerate kinase	signal transduction	i) other metabolic pathways	cytosol
67	1565	576	33.262	B7GC30	ENCYYCVPQYK;EVNTEAELLTVK;FFCPLISPFVTVVK	3	14.5	28.013	Phospholipid scramblase	AT3G28700	5.5	51.9828	phospholipid scramblase	other transporters	c) transport	mitochondrion
67	1565	576	31.996	B7G4R3	ATITDLVPPGVVTGDNLTTLLEHAR;DADSATVGSVALAVHVR;TPSPVVLMAAGALAGSAATLLLK	3	16.2	43.272	fructose-bisphosphate aldolase	AT1G18270	9e-13	147.051	class II aldolase	glycolysis	h) pyruvate metabolism & TCA cycle	cytosol
67	1565	576	17.005	B7S441	IVSLFDK;IVYPPFTEVSVDEAR;LSCFMWQR;NFYIMAPSAEILATVVQK;SGSLQLNPAILIR	5	9.4	71.374	Sodium/calcium exchanger membrane region domain-containing protein	AT1G08960	2e-07	59.8046	cation exchanger 11; potassium-dependent sodium-calcium exchanger like	other transporters	c) transport	plasma membrane
68	1593	734	41239	A0T097	AAEDPEFETFYTK;AFTPTQSEETYSMVTANR;AWMAAQDQPHENFVFPEEVLPR;AYDFVSQELR;FWSQIFGVAFSNK;GIFDLIDDWLK;GIFDLIDDWLKK;NILLNEGIR;TIAIGQNQER	9	30.5	39.077	Photosystem II D2 protein	ATCG00270	0	39.5496	PsbD, D2	photosystem II	a) photophosphorylation	plastid
68	1593	734	29652	Q5D706	ADLGMEVMHER;ETTENESTNYGYK;ETTENESTNYGYKFGQEEETYNIVAAHGYFGR;EWELSYR;FCGWITSTENR;FGQEEETYNIVAAHGYFGR;LIFQYASFNNSR;QSVSLWER;RQSVSLWER;TATLERR;VINTWADIINR;VINTWADIINRADLGMEVMHER	4	7.2	39.621	Photosystem II protein D1	ATCG00020	0	38.9387	PsbA, D1	photosystem II	a) photophosphorylation	plastid
68	1593	734	14351	F1DGN0	AYDFVVR;AYFTSATMIIAIPTGIK;RVPDFPDAFYLFNK;VPDFPDAFYLFNK;WLFSTNHK	5	9.3	54.534	Cytochrome c oxidase subunit 1	ATMG01360	0	57.9998	COX1	complex IV	b) oxidative phosphorylation	mitochondrion
68	1593	734	3307.9	B5Y4I1	AALMLEATDAVK;AQSQIVQDAEDIK;GAADKSDPVKDAYLK;ILAEHNAVEDEDIAALEFK;LLSLMATEEANMTEK;QFGGVIYEALEQDGK;QFGGVIYEALEQDGKR;SDPVKDAYLK;SEGFFFEFDASGKPK;SSLQGAIATLK	10	31.1	41.174	ATP synthase subunit b	AT5G44180	2.7	190.397	Homeodomain-like transcriptional regulator	transcription	d) nucleic acid biosynthesis & processing	nucleus
68	1593	734	2812.8	A0A8J9SDF0	LQENEDSALSPAAAETVR	1	5	38.611	Uncharacterized protein (Fragment)	AT1G68100	2e-13	50.5856	ZIP metal ion transporter family; member of IAA-alanine resistance protein 1	other transporters	c) transport	ER
68	1593	734	479.79	B7G2A6	AEEQQAFLDQNTGLLGIEANWQR;AFHVDDVPK;AGYVDTEDMPAAVPK;ALFEYWDIVAAAR;AYQLTPFVGFR;DAWGMGVEYEGGR;DKQLNMYFLSASLEGQTFDMGR;DLFGIGPK;DYPMLEFNPANK;EGEPFMSSAIAK;FADSDKAVEIAK;FPLFLEGPVR;GGGILPFMDPDVYGR;GGIPTIMGLVDSDATYDEDSR;GGIPTIMGLVDSDATYDEDSRVK;GKLYEEFFSEMK;GLSSSSVDDILDTPQYGFAK;GQAMATFGTESK;GQAMATFGTESKDYPMLEFNPANK;GTTSFQTEPFAPAK;HVLQLDSTYYDSEK;IAGVVTAPGFVK;IDATYFSQGPGNYR;IDATYFSQGPGNYRDVAQNR;IEESGHYCLSFYED…	75	66.9	136.53	Uncharacterized protein	AT2G22120	0.79	36.1342	RING/FYVE/PHD zinc finger superfamily	other processes	i) other metabolic pathways	plasma membrane
68	1593	734	372.27	B7FSS9	EDAVLLAAQTLK;MATAIMDGLVAK	2	8.3	29.93	Pyrroline-5-carboxylate reductase	AT5G14800	2e-67	28.6258	pyrroline-5- carboxylate (P5C) reductase; Delta 1-pyrroline-5-carboxylate reductase, final step in proline biosynthesis	amino acid metabolism	i) other metabolic pathways	cytosol
68	1593	734	343.52	A0A8J9TNS5	ATGLVEISDMLAR;AVVFVPLFLR;DPLVSFLSSK;GVKDPLVSFLSSK	4	12.7	31.265	Acyltransferase 3 domain-containing protein (Fragment)	AT1G09960	9.1	54.7873	sucrose transporter 4	carbohydrate metabolism	i) other metabolic pathways	vacuole
68	1593	734	286.85	B7G7I4	AFYGFAIK;DWLDEEAFTELFAIGQGLPGPTSTQLVISTALSR;EKPFATYASPGK;IFETMYR;VSPDAPWK;VSPDAPWKER	6	14.4	53.521	Chromate transporter	AT2G25270	0.042	59.9156	Aluminium activated malate transporter family protein	other transporters	c) transport	plasma membrane
68	1593	734	197.13	B7GC30	ENCYYCVPQYK;EVNTEAELLTVK;FFCPLISPFVTVVK	3	14.5	28.013	Phospholipid scramblase	AT3G28700	5.5	51.9828	phospholipid scramblase	other transporters	c) transport	mitochondrion
68	1593	734	120.29	B7G7G0	ALFSLWNNALATGDSR;NYFDAFLLK;TSVLLPTVSDVPR;YASDAVLLPTVSDIPR;YSFVYTK	5	17.3	39.292	Calcium/calmodulin-dependent protein kinase II association-domain domain-containing protein	AT4G10925	0.52	26.2553	F-box family	other processes	i) other metabolic pathways	plasma membrane
68	1593	734	102.27	A0A8J9TY74	AFSPTTINTGR;APTNILVR;DSALIHVLNR;IIEVDYNVK;SSDPFYWMR;TWIEVSGASAR	6	12.9	49.444	Translocon Sec61/SecY plug domain-containing protein (Fragment)	AT1G29310	0	52.0714	SecY protein transport family protein	other transporters	c) transport	ER
68	1593	734	101.56	B7GA13	LTASVIPR	1	0.3	263.53	Uncharacterized protein	AT5G45670	2.6	39.5777	GDSL-like Lipase/Acylhydrolase superfamily	lipid metabolism	i) other metabolic pathways	extracellular
68	1593	734	90.212	B7G7G1	AFVHTAAASQLGQMLIK;FKDTSLENVQSDIVQMLNSSVTGQK;GTVYVYGGLAGK;IDELNATVAFDAVAGR;RQDQADLLR;SAGDLLDLMPVK;TGSGILTSLICGVGTK;VAPSQNVEIICVVR;VENVNPMALIYHEK;VGFSNLQNK;VNTGLSGGWSSSK	11	45.1	37.339	Enoyl reductase (ER) domain-containing protein	AT3G45770	8e-17	40.8254	polyketide synthase, enoylreductase family	other processes	i) other metabolic pathways	mitochondrion
68	1593	734	76.568	B7GAT6	FPATSDAYPDALR;NPLIGPNDDELGPR;TVVLPVYVMR	3	14.1	27.739	purine-nucleoside phosphorylase (Fragment)	AT1G10350	1.9	38.7589	DNAJ heat shock family	other HSPs	g) protein folding & processing	nucleus
68	1593	734	70.161	A0A8J9SXA9	FTPEELEVQSELVR;SRQDDELTELLTK	2	14.7	20.947	Syntaxin N-terminal domain-containing protein (Fragment)	AT1G17020	0.13	41.0414	senescence-related gene 1	stress response	i) other metabolic pathways	cytosol
68	1593	734	66.211	B7GB43	ESLLLVDGWWK;STDLDWSGGEGVLPGR;VIPGDRFEATLTPK;VLGWDVK;YWTEYCEVVPYK	5	13	52.171	7-dehydrocholesterol reductase	AT1G50430	6e-148	49.5937	Ergosterol biosynthesis ERG4/ERG24 family; Mutants are defective in Brassinosteroid biosynthesis	signal transduction	i) other metabolic pathways	ER
68	1593	734	65.51	B7G9N5	ASGVDELSSSYSPDLEK;VALSLLEAGHK;VGIWYGDR;VYNLSGPGPITDR	4	14.2	38.492	NmrA-like domain-containing protein	AT3G18890	0.047	68.3451	NAD(P)-binding Rossmann-fold superfamily protein	other processes	i) other metabolic pathways	plastid
68	1593	734	54.803	B7FUS2	ALSAIDTLLEADGAGTPWTFEQDTEAIIGAADFVISSK;CYWAVMER;DITSWDDPDILLK;DITSWDDPDILLKNPALQTSPTGLDITVVHR;DSILDIQLQEVR;DSILDIQLQEVRGDAVELEEMLR;ELTSIEDPNEK;ELTSIEDPNEKTLLK;ERLAEAEGEVTQVK;GDAVELEEMLR;GDAVELEEMLRK;GSSSTDGVTNYLHDACGDIWPADK;KELTSIEDPNEK;KELTSIEDPNEKTLLK;KLNTELATAR;LAEAEGEVTQVK;LAEAEGEVTQVKVDMVSSQAEYGGGDFTESDEQQLR;LNTELATAR;LPIHLTYR;NPALQTSPTGLDITVVHR;RDSILDIQLQEVR;VDMVSSQAEYGGGDFTESDEQQLR	6	14.3	54.347	PBP domain-containing protein	AT1G58210	1.6	141.004	EMB1674 kinase interacting family	other processes	i) other metabolic pathways	nucleus
68	1593	734	48.525	B7GEA6	AWEIAGSQTAWK;FPDYPVPTR;LVTINPSLVFGPGVK	3	10.1	39.199	NAD-dependent epimerase/dehydratase domain-containing protein	AT5G19440	1e-54	35.5957	NAD(P)-binding Rossmann-fold superfamily; similar to Eucalyptus gunnii alcohol dehydrogenase	other processes	i) other metabolic pathways	cytosol
68	1593	734	9.188	B7GA38	LTASADNQEVTISQQVDGDNR;LTASAGGAFSVR;PTSDLASLPR;SAEITKGFDANGARVTVTPR	3	3.6	126.88	Gfo/Idh/MocA-like oxidoreductase N-terminal domain-containing protein	AT1G27030	0.18	35.5225	best: transcription regulators (TAIR:AT3G56220.1)	transcription	d) nucleic acid biosynthesis & processing	peroxisome
69	1593	1072	95347	F1DGM7	ENSTVGFFR;LLITAVDVLHSWTIPSFGVK;LNQANLFIK;LNQANLFIKR;VVLPTNTHLR;YSTYMLTNEFLK;YSTYMLTNEFLKENSTVGFFR	7	22.8	30.283	Cytochrome c oxidase subunit 2	ATMG00160	3e-78	29.3776	COX2	complex IV	b) oxidative phosphorylation	mitochondrion
69	1593	1072	1044.4	A0A8J9SXW6	GADITIAQMFVK	1	13.5	9.4001	Uncharacterized protein (Fragment)	AT5G58350	0.27	64.9173	with no lysine (K) kinase 4	other processes	i) other metabolic pathways	nucleus
69	1593	1072	775.25	A0A8J9S437	GLIQFEMFTK;MTVDVTTMFVQR	2	16.2	15.036	Uncharacterized protein (Fragment)	n.i.	n.i.	n.i.	Uncharacterized protein (Fragment)	uncharacterized	j) uncharacterized	n.i.
69	1593	1072	308.64	B5Y5R2	AQIWDTAGQER;GVILVYDITNAK	2	10	24.481	Uncharacterized protein	AT1G43890	1e-42	23.5319	RAB GTPASE HOMOLOG B18	signal transduction	i) other metabolic pathways	cytosol
69	1593	1072	283.49	B7S3J3	AIATYDYFEPR	1	7.6	16.452	ER membrane protein complex subunit 7 beta-sandwich domain-containing protein (Fragment)	AT4G32130	3e-13	22.5646	Protein of unknown function (DUF2012)	uncharacterized	j) uncharacterized	endoplasmic reticulum
69	1593	1072	153.79	A0A8J9T7T8	ISGLIYEETR;TVTAMDVVYALK;VFLENVIR	3	50.8	6.7357	Histone H4 (Fragment)	AT1G07660	4e-35	11.4102	Histone superfamily protein	nucleic acid metabolism - general	d) nucleic acid biosynthesis & processing	nucleus
69	1593	1072	44.997	B7FTT6	YANNIQDDLAAMVK	1	5.1	30.975	Uncharacterized protein	AT5G43140	0.021	28.9165	Peroxisomal membrane 22 kDa (Mpv17/PMP22) family protein	other transporters	c) transport	mitochondrion
70	1593	1146	768.54	F1DGM7	ENSTVGFFR;LLITAVDVLHSWTIPSFGVK;LNQANLFIK;LNQANLFIKR;VVLPTNTHLR;YSTYMLTNEFLK;YSTYMLTNEFLKENSTVGFFR	7	22.8	30.283	Cytochrome c oxidase subunit 2	ATMG00160	3e-78	29.3776	COX2	complex IV	b) oxidative phosphorylation	mitochondrion
70	1593	1146	161.07	A0A8J9T7T8	ISGLIYEETR;TVTAMDVVYALK;VFLENVIR	3	50.8	6.7357	Histone H4 (Fragment)	AT1G07660	4e-35	11.4102	Histone superfamily protein	nucleic acid metabolism - general	d) nucleic acid biosynthesis & processing	nucleus
70	1593	1146	80.774	B7GA13	LTASVIPR	1	0.3	263.53	Uncharacterized protein	AT5G45670	2.6	39.5777	GDSL-like Lipase/Acylhydrolase superfamily	lipid metabolism	i) other metabolic pathways	extracellular
71	1593	1301	10427	B7G0C7	DLGLFFK;ELPFGLSK;GNIPDFIPDDIKK;IFGVAETDNLIATDR;IFGVAETDNLIATDRDR;IFGVAETDNLIATDRDRK;KELPFGLSK;MLHIPDEEAFAGAH	8	23.9	28.086	Uncharacterized protein	AT1G23960	0.84	34.827	Protein of unknown function (DUF607)	uncharacterized	j) uncharacterized	cytosol
71	1593	1301	3249.7	A0A8J9X215	APGDFGLDPLK;APGDFGLDPLKIK;YSLNEVK	3	11.8	18.403	Chlorophyll a-b binding protein, chloroplastic (Fragment)	AT3G54890	4e-17	25.9974	Lhca1	photosystem I	a) photophosphorylation	plastid
71	1593	1301	1377.1	B7G3I6	AAMIAMASLFAMK;AFDTFPNMFPDEQYLR;TEAGNLNFDYLGLK	3	18.3	25.439	Fucoxanthin chlorophyll a/c protein, deviant (Fragment)	AT3G54890	0.005	25.9974	Fucoxanthin chlorophyll a/c protein, deviant (Fragment)	photosystem I	a) photophosphorylation	plastid
71	1593	1301	672.06	B7G871	DIDQEKFDQYR;LAMLAILELLR;VAQLAVIGYVVQEIYR	3	19.3	21.529	Protein fucoxanthin chlorophyll a/c protein	AT3G54890	3e-06	25.9974	Protein fucoxanthin chlorophyll a/c protein	photosystem I	a) photophosphorylation	plastid
71	1593	1301	539.73	B7G502	AAMLAVAGFVVPEFVR;GYVGGESVEPMFIGK;VPGDFGFDPLK	3	20.4	22.266	Protein fucoxanthin chlorophyll a/c protein	AT3G54890	5e-16	25.9974	Protein fucoxanthin chlorophyll a/c protein	photosystem I	a) photophosphorylation	plastid
71	1593	1301	143.35	A0A8J9T7T8	ISGLIYEETR;TVTAMDVVYALK;VFLENVIR	3	50.8	6.7357	Histone H4 (Fragment)	AT1G07660	4e-35	11.4102	Histone superfamily protein	nucleic acid metabolism - general	d) nucleic acid biosynthesis & processing	nucleus
71	1593	1301	106.39	B7GA13	LTASVIPR	1	0.3	263.53	Uncharacterized protein	AT5G45670	2.6	39.5777	GDSL-like Lipase/Acylhydrolase superfamily	lipid metabolism	i) other metabolic pathways	extracellular
71	1593	1301	54.444	B7G955	DFVGGEFPGDLR;LPGNIDLSGTK;NNYIDFGWDSFDDATK;NNYIDFGWDSFDDATKAR;RTIELNQGR;TIELNQGR	6	24.4	22.1	Protein fucoxanthin chlorophyll a/c protein	AT2G40100	1e-05	30.2132	Protein fucoxanthin chlorophyll a/c protein	photosystem I	a) photophosphorylation	plastid
72	1593	1634	1961.1	B7G3H6	EAEEVLAMQGHEVTDIIGK;NDPEKYEGLIPQNEEWTEFVDEK;TGEWVYLDEYGNR;TGEWVYLDEYGNRVDK;TGEWVYLDEYGNRVDKA	5	32.8	20.56	Uncharacterized protein	AT5G48470	0.11	44.016	Bifunctional inhibitor/lipid-transfer protein/seed storage 2S albumin superfamily protein	storage	i) other metabolic pathways	plastid
72	1593	1634	1881.6	A0A6B9XQT1	AILQNLPAYR;ANFIKPYNDDPFVGHLATPITSSAVTR;FGLTPLLR;GLEIGLAHGYFLMGPFVK;KAWDQFK;PYNDDPFVGHLATPITSSAVTR	6	46.4	16.136	Photosystem I reaction center subunit XI	AT4G12800	2e-29	23.0529	PsaL	photosystem I	a) photophosphorylation	plastid
72	1593	1634	185.28	A0A8J9X5B1	AGLQFPVGR;HLQLAIR	2	11.7	14.354	Histone H2A (Fragment)	AT1G52740	6e-60	14.2725	HTA9 histone H2A protein 9	nucleic acid metabolism - general	d) nucleic acid biosynthesis & processing	nucleus
72	1593	1634	141.55	A0A8J9T7T8	ISGLIYEETR;TVTAMDVVYALK;VFLENVIR	3	50.8	6.7357	Histone H4 (Fragment)	AT1G07660	4e-35	11.4102	Histone superfamily protein	nucleic acid metabolism - general	d) nucleic acid biosynthesis & processing	nucleus
72	1593	1634	110.9	B7GA13	LTASVIPR	1	0.3	263.53	Uncharacterized protein	AT5G45670	2.6	39.5777	GDSL-like Lipase/Acylhydrolase superfamily	lipid metabolism	i) other metabolic pathways	extracellular
73	1593	1714	75612	A0A8J9T027	EFPWECGECDLFDSK;IEENVPEFMGIR;LGSEAEMQAEAIQQIR;TKEFPWECGECDLFDSK;TQEHHTIEEELGEMWR	5	44.2	16.252	Uncharacterized protein (Fragment)	AT4G37830	0.003	11.2353	COX6a	complex IV	b) oxidative phosphorylation	mitochondrion
73	1593	1714	1022.7	B7G4R1	SDSQSSFIGR	1	7.2	15.381	MAPEG family protein	AT1G70840	0.96	19.1389	MLP-like protein 31	stress response	i) other metabolic pathways	cytosol
73	1593	1714	179.47	A0A8J9T7T8	ISGLIYEETR;TVTAMDVVYALK;VFLENVIR	3	50.8	6.7357	Histone H4 (Fragment)	AT1G07660	4e-35	11.4102	Histone superfamily protein	nucleic acid metabolism - general	d) nucleic acid biosynthesis & processing	nucleus
73	1593	1714	115.66	B7GA13	LTASVIPR	1	0.3	263.53	Uncharacterized protein	AT5G45670	2.6	39.5777	GDSL-like Lipase/Acylhydrolase superfamily	lipid metabolism	i) other metabolic pathways	extracellular
73	1593	1714	72.221	A0T097	AAEDPEFETFYTK;AFTPTQSEETYSMVTANR;AWMAAQDQPHENFVFPEEVLPR;AYDFVSQELR;FWSQIFGVAFSNK;GIFDLIDDWLK;GIFDLIDDWLKK;NILLNEGIR;TIAIGQNQER	9	30.5	39.077	Photosystem II D2 protein	ATCG00270	0	39.5496	PsbD, D2	photosystem II	a) photophosphorylation	plastid
74	1591	1843	304.26	A0A8J9T7T8	ISGLIYEETR;TVTAMDVVYALK;VFLENVIR	3	50.8	6.7357	Histone H4 (Fragment)	AT1G07660	4e-35	11.4102	Histone superfamily protein	nucleic acid metabolism - general	d) nucleic acid biosynthesis & processing	nucleus
74	1591	1843	111.53	B7GA13	LTASVIPR	1	0.3	263.53	Uncharacterized protein	AT5G45670	2.6	39.5777	GDSL-like Lipase/Acylhydrolase superfamily	lipid metabolism	i) other metabolic pathways	extracellular
74	1591	1843	38.993	B7G5Y2	DSTLIMQLLR	1	4.1	27.066	14-3-3-like protein (Fragment)	AT5G38480	4e-117	28.6077	general regulatory factor 3	signal transduction	i) other metabolic pathways	cytosol
75	1599	2167	7679.7	A0A8J9S9N1	AVYTWQK;VANLIGIGLVTIGMIQLVPAFYR	2	52.6	6.2864	Uncharacterized protein (Fragment)	AT5G67470	0.32	98.655	FH6 formin homolog 6	structure	i) other metabolic pathways	plasma membrane
75	1599	2167	2113	A0A8J9XAJ6	DHWQNLK;VKDHWQNLK	2	17.6	5.8376	Uncharacterized protein (Fragment)	AT1G33940	1.5	55.1563	Protein kinase family, putative	other processes	i) other metabolic pathways	nucleus
75	1599	2167	175.6	A0A8J9X5B1	AGLQFPVGR;HLQLAIR	2	11.7	14.354	Histone H2A (Fragment)	AT1G52740	6e-60	14.2725	HTA9 histone H2A protein 9	nucleic acid metabolism - general	d) nucleic acid biosynthesis & processing	nucleus
75	1599	2167	112.19	B7GA13	LTASVIPR	1	0.3	263.53	Uncharacterized protein	AT5G45670	2.6	39.5777	GDSL-like Lipase/Acylhydrolase superfamily	lipid metabolism	i) other metabolic pathways	extracellular
75	1599	2167	40.619	B7G5Y2	DSTLIMQLLR	1	4.1	27.066	14-3-3-like protein (Fragment)	AT5G38480	4e-117	28.6077	general regulatory factor 3	signal transduction	i) other metabolic pathways	cytosol
76	1843	241	10764	B7GCD8	AAEALKNMLSSDAILIR;AGLLGEGNK;ASYFADINVSGMK;DGEIGNPTEISILR;DLGYTLEETR;DTALAIGSMLGLVDR;EAAEMILADDNFATIISAVR;EEALAHLGCSPNSR;EEAPIVAEVPFSSEYK;EGGRDGEIGNPTEISILR;EKVTLLQR;EVKIPASDVVPGDVVVLGTGDRVPGDIR;FMATVHEPR;IPASDVVPGDVVVLGTGDR;IPASDVVPGDVVVLGTGDRVPGDIR;NALAGGVLCSK;NEMSLIGFVTSNAR;NMLSSDAILIR;NMLSSDAILIRDGK;NYLTALK;RTAVLEQIDFVSK;SQALNTLSFGAISVTMSAR;TAVLEQIDFVSK;VENDGAGNDGSLVVHVK;VLPAVETLGSVTVICSDK;VLP…	31	31.6	105.78	Cation-transporting P-type ATPase N-terminal domain-containing protein	AT1G10130	9e-104	109.067	P2A-type Ca2+ ATPase	other transporters	c) transport	golgi
76	1843	241	2471.2	B7FUA4	AAVTLSSDPINPIVFGPGPNEEFFR;AFDRPITELVTLSR;AFGQATGEVR;ASFAPMEQGNGVFLSPDGSMVVAIASNCLVR;DNVVPSLGAR;GNSDFSETTIISTSPSDASPYGEGIVSGR;VIMGDIDTGDVLMTSEVLAGSSAGSPQTTLDGR	7	28.7	55.136	Uncharacterized protein	AT5G25980	0.15	53.4254	glucoside glucohydrolase 2; myrosinase (thioglucoside glucohydrolase)	carbohydrate metabolism	i) other metabolic pathways	extracellular
76	1843	241	1451.7	B7G2A6	AEEQQAFLDQNTGLLGIEANWQR;AFHVDDVPK;AGYVDTEDMPAAVPK;ALFEYWDIVAAAR;AYQLTPFVGFR;DAWGMGVEYEGGR;DKQLNMYFLSASLEGQTFDMGR;DLFGIGPK;DYPMLEFNPANK;EGEPFMSSAIAK;FADSDKAVEIAK;FPLFLEGPVR;GGGILPFMDPDVYGR;GGIPTIMGLVDSDATYDEDSR;GGIPTIMGLVDSDATYDEDSRVK;GKLYEEFFSEMK;GLSSSSVDDILDTPQYGFAK;GQAMATFGTESK;GQAMATFGTESKDYPMLEFNPANK;GTTSFQTEPFAPAK;HVLQLDSTYYDSEK;IAGVVTAPGFVK;IDATYFSQGPGNYR;IDATYFSQGPGNYRDVAQNR;IEESGHYCLSFYED…	75	66.9	136.53	Uncharacterized protein	AT2G22120	0.79	36.1342	RING/FYVE/PHD zinc finger superfamily	other processes	i) other metabolic pathways	plasma membrane
76	1843	241	656.16	B7GC71	VEAIVSPR	1	3.2	26.839	FAD-binding domain-containing protein (Fragment)	AT3G24200	4e-40	55.0738	FAD/NAD(P)-binding oxidoreductase family	coenzyme metabolism	i) other metabolic pathways	mitochondrion
76	1843	241	517.25	B7G5H7	ESTLHLVLR;IQDKEGIPPDQQR;TITLDVEPSDTIDNVK;TLSDYNIQK	4	36.7	14.454	Ubiquitin extension protein 1/2	AT3G52590	1e-77	14.7343	Ubiquitin supergroup; Ribosomal protein L40e	other processes	i) other metabolic pathways	nucleus, cytosol
76	1843	241	212.48	A0A8J9T7T8	ISGLIYEETR;TVTAMDVVYALK;VFLENVIR	3	50.8	6.7357	Histone H4 (Fragment)	AT1G07660	4e-35	11.4102	Histone superfamily protein	nucleic acid metabolism - general	d) nucleic acid biosynthesis & processing	nucleus
76	1843	241	210.51	B7FUE4	DTAFEAEQERK	1	3.8	32.695	Uncharacterized protein	AT5G41020	9.8e-10	68.1989	myb family transcription factor	signal transduction	i) other metabolic pathways	nucleus
76	1843	241	121.15	B7FTR6	AAWDYMR;DIFTGSPSLK;EAVEIFTK;FEELLMGR;GGEGFTVALLER;GKGGEGFTVALLER;GLGSTVSTAFR;GMDVAAGSAICR;GVAGLEAITEHAMLR;GVSLPAGSVGAGR;GVVTGVGAYSR;HLVDTYKPK;LETEAQDALK;LVEYHEK;LVTTPSELR;PYKEPNDTLTK;SFQIIGQGLTR;SVMPAISK;TEEIALGCGTIGFDR;VASDNFPGPLGPVASLVMK;VLGHGVSNFGLSVTR;YGTPDQKEYFLPR	22	34.9	73.159	Acyl-coenzyme A dehydrogenase (Fragment)	AT3G45300	2e-09	44.7757	IVD (isovaleryl-CoA dehydrogenase)	amino acid metabolism	i) other metabolic pathways	mitochondrion
76	1843	241	116.73	B7FTB6	AALAALSVGK;AEPGESQSTDLYNPLK;DFFAQFAEK;EVSGFSFPPTK;EVSGFSFPPTKR;FDEDKLTSTDYSVIVK;FGIADDGTVLVVR;FLGCAVFPFLR;IFNMFLPPEVLVDR;LITPFTSTVSPER;LLDLWGNIQK;LTSTDYSVIVK;NNTANSAPSAIFR;RVVENFLMK;SLPFPLLACNVDNIDK;TGQPPIFAVVK;VEEPTEPSAVR;VVENFLMK;WVNTAVLTK	18	18.6	107.9	CSC1/OSCA1-like cytosolic domain-containing protein	AT1G29400	3.1	88.2175	MEI2-like protein 5	cell cycle	i) other metabolic pathways	nucleus
76	1843	241	109.12	B7GA13	LTASVIPR	1	0.3	263.53	Uncharacterized protein	AT5G45670	2.6	39.5777	GDSL-like Lipase/Acylhydrolase superfamily	lipid metabolism	i) other metabolic pathways	extracellular
76	1843	241	62.157	B7G259	YVGYLDDSESFQR	1	1.3	111.9	Endo-1,3-beta-glucosidase	AT5G57560	0.005	32.0949	endo-1,3-beta-glucosidase	pathogen defense	i) other metabolic pathways	n.i.
76	1843	241	57.12	B7G4H1	AFGLISCSK;ELPEDMAYLK;ELPEDMAYLKEHMKR;HVPLEAAR;IIISNSK;LEQMLPLTLGANIGTTLTAILSALVSASK;LIEHTGLPEDEDVPAK;LIEHTGLPEDEDVPAKDESPDTSDAEVDA;LLLGMSTR;MVDPLTDK;MVDPLTDKIIISNSK;NVNLEDGDSWDGPIK;NVNLEDGDSWDGPIKK;QGIYMIMGANIGTSVTNTIVAMGQMGDGDQLER;TSGDCPAFFQGDASAK;VVIKELPEDMAYLK	13	18.5	65.728	Uncharacterized protein	AT2G33130	0.34	11.3911	ralf-like 18	other processes	i) other metabolic pathways	extracellular
76	1843	241	53.349	B5Y414	ALLWTSNK;DANTGLLTK;FVDQSDGDIQR;GPTPSVIDYYMGLYAK;LEVQAVR;PTASNPIEEATGFSAK;SAVAPYAYFR;SFSDEFTR;SGFPTTPR;TINTIHIPVIR;VFQALDAVR	11	12.3	101.31	SSD domain-containing protein	AT4G38350	2e-23	139.979	Patched family	other processes	i) other metabolic pathways	vacuole
76	1843	241	53.04	B7FTS9	ALFDLEK;ALSYPDGFDAHR;DSNAIVGNFADR;ESDSSTVVHVK;GLEETAYQDGAISFIR;KALFDLEK;MSDPTEHDANPATGK;SFRNDIAR;SLGVGLNR;VFVEETVK;VFVEETVKESDSSTVVHVK	11	15.2	68.779	Uncharacterized protein	AT4G31110	0.032	88.7589	Wall-associated kinase family	signal transduction	i) other metabolic pathways	plasma membrane
76	1843	241	37.496	B7GBF0	CPAFFQADASAK;DLSPDTSDSDEVAA;ELPEDMIYLK;FGLISCNK;IITAVAK;KFGLISCNK;LIEHTGLPEDEEAGEAK;LIEHTGLPEDEEAGEAKDLSPDTSDSDEVAA;LVIKELPEDMIYLK;MEATEAEVK;MLLGMSTR;MVDPLSDMVIISNSK;NVNLEDGESWDGPIK;NVNLEDGESWDGPIKK;QGIYMIMGANIGTSVTNTIVAMGQMGDGDQLER;SAENPEVENLK;SAENPEVENLKMEATEAEVK	16	22.6	62.879	Uncharacterized protein	AT2G34030	1.2	63.7013	Calcium-binding EF-hand family	other processes	i) other metabolic pathways	extracellular
76	1843	241	9.4414	B7FYK0	AAFGVTFIQGYGLTETCAGLTIQDFTDTR;AYPPTPPK;DVEGNPIFGR;EFGPDTTWK;GNIAGVPIASVEVK;GVTIVSFDEFCASGDTK;HGFDTPLFK;LAVSGGGPLNTEVQDFIR;LESTPDVGDK;PGMETLYDITK;SLSATGAYPIGALEQFSPTIMVAVPK;TVPVADDESHRVDPR;TYAQVGQQANQFGAALR;VHQASPVAQMLVETGFAWR;YIVYTDDLVAPNETIEMPK	15	32	79.032	Long chain acyl-coa synthetase	AT2G04350	7e-109	78.3475	long-chain acyl-CoA synthetase 1	fatty acid metabolism	i) other metabolic pathways	plastid
76	1843	241	6.4443	B7GEN5	AAFAFPTHALK;LALEIVQQTR;SLDLGPDIGVLPNR;VVDIPIVATNR	4	5.6	89.34	Uncharacterized protein	AT2G06050	4e-16	42.6937	oxophytodienoate-reductase 3 (jasmonate biosynthesis)	signal transduction	i) other metabolic pathways	peroxisome
77	1791	275	11174	B5Y414	ALLWTSNK;DANTGLLTK;FVDQSDGDIQR;GPTPSVIDYYMGLYAK;LEVQAVR;PTASNPIEEATGFSAK;SAVAPYAYFR;SFSDEFTR;SGFPTTPR;TINTIHIPVIR;VFQALDAVR	11	12.3	101.31	SSD domain-containing protein	AT4G38350	2e-23	139.979	Patched family	other processes	i) other metabolic pathways	vacuole
77	1791	275	6839.4	B7FUA4	AAVTLSSDPINPIVFGPGPNEEFFR;AFDRPITELVTLSR;AFGQATGEVR;ASFAPMEQGNGVFLSPDGSMVVAIASNCLVR;DNVVPSLGAR;GNSDFSETTIISTSPSDASPYGEGIVSGR;VIMGDIDTGDVLMTSEVLAGSSAGSPQTTLDGR	7	28.7	55.136	Uncharacterized protein	AT5G25980	0.15	53.4254	glucoside glucohydrolase 2; myrosinase (thioglucoside glucohydrolase)	carbohydrate metabolism	i) other metabolic pathways	extracellular
77	1791	275	5362.3	B7FTB6	AALAALSVGK;AEPGESQSTDLYNPLK;DFFAQFAEK;EVSGFSFPPTK;EVSGFSFPPTKR;FDEDKLTSTDYSVIVK;FGIADDGTVLVVR;FLGCAVFPFLR;IFNMFLPPEVLVDR;LITPFTSTVSPER;LLDLWGNIQK;LTSTDYSVIVK;NNTANSAPSAIFR;RVVENFLMK;SLPFPLLACNVDNIDK;TGQPPIFAVVK;VEEPTEPSAVR;VVENFLMK;WVNTAVLTK	18	18.6	107.9	CSC1/OSCA1-like cytosolic domain-containing protein	AT1G29400	3.1	88.2175	MEI2-like protein 5	cell cycle	i) other metabolic pathways	nucleus
77	1791	275	2945.8	B7GCD8	AAEALKNMLSSDAILIR;AGLLGEGNK;ASYFADINVSGMK;DGEIGNPTEISILR;DLGYTLEETR;DTALAIGSMLGLVDR;EAAEMILADDNFATIISAVR;EEALAHLGCSPNSR;EEAPIVAEVPFSSEYK;EGGRDGEIGNPTEISILR;EKVTLLQR;EVKIPASDVVPGDVVVLGTGDRVPGDIR;FMATVHEPR;IPASDVVPGDVVVLGTGDR;IPASDVVPGDVVVLGTGDRVPGDIR;NALAGGVLCSK;NEMSLIGFVTSNAR;NMLSSDAILIR;NMLSSDAILIRDGK;NYLTALK;RTAVLEQIDFVSK;SQALNTLSFGAISVTMSAR;TAVLEQIDFVSK;VENDGAGNDGSLVVHVK;VLPAVETLGSVTVICSDK;VLP…	31	31.6	105.78	Cation-transporting P-type ATPase N-terminal domain-containing protein	AT1G10130	9e-104	109.067	P2A-type Ca2+ ATPase	other transporters	c) transport	golgi
77	1791	275	2037.3	B7G4A0	ADGTPIPFSALSGLAAADAPGIGGQAGILYSVDDSFYSK;ANTVYVFNVDPTDPSNVSFK;AWGEEANPR;DEDLGDGAPPQMPPGSLVVVDK;DNQGGPDAAIKK;DVLPDLAASNGNIYEK;EGGYWIANEGAGTVGDIENPVTTANFVVK;EPDSAVFIGTDYFATADEGDLDGGSR;GNEPEGMTYSTFGDENLLFVLSER;IFTIDVTSFPYAITNEMR;ISLGSMLEVEESTTVEK;LGIYDTTSSTWK;NLLAVASEVDDR;NLLAVASEVDDRGAAIR;QVLPSGVGPEGVTAIPSR;SDTDPTMWSTTLVNLTGLDGLR;SENKGNEPEGMTYSTFGDENLLFVLSER;SSITIYEYAEGTAAYPTLVSNNR;VSPDNQFIAIAIENER;…	21	47.3	83.852	Phytase-like domain-containing protein	AT4G37520	0.41	36.0782	peroxidase superfamily	antioxidants & detoxification	i) other metabolic pathways	extracellular
77	1791	275	1066.9	B7FNY0	IFPNLLPSTFQDSLK;ILWEGIGSLTK;LLWADIQTAR;MQLVNLCK;NVPISLLIMSR;TVTDLFR;YANYFHDDLTLDNMPR;YMSIAPYGSDAFLR	8	35.9	29.906	Letm1 RBD domain-containing protein (Fragment)	AT3G59820	1e-83	85.7397	LETM1-like (metal ion homeostasis)	other processes	i) other metabolic pathways	mitochondrion
77	1791	275	784.09	B7FTR6	AAWDYMR;DIFTGSPSLK;EAVEIFTK;FEELLMGR;GGEGFTVALLER;GKGGEGFTVALLER;GLGSTVSTAFR;GMDVAAGSAICR;GVAGLEAITEHAMLR;GVSLPAGSVGAGR;GVVTGVGAYSR;HLVDTYKPK;LETEAQDALK;LVEYHEK;LVTTPSELR;PYKEPNDTLTK;SFQIIGQGLTR;SVMPAISK;TEEIALGCGTIGFDR;VASDNFPGPLGPVASLVMK;VLGHGVSNFGLSVTR;YGTPDQKEYFLPR	22	34.9	73.159	Acyl-coenzyme A dehydrogenase (Fragment)	AT3G45300	2e-09	44.7757	IVD (isovaleryl-CoA dehydrogenase)	amino acid metabolism	i) other metabolic pathways	mitochondrion
77	1791	275	611.22	A0A8J9T4N4	AEPGESQSTDLYNPLK;GAPSLSTAYAYYEHITLPR	1	27.9	7.8046	Uncharacterized protein (Fragment)	AT1G33590	4	51.7449	Leucine-rich repeat (LRR) family	other processes	i) other metabolic pathways	extracellular
77	1791	275	549.42	A0A8J9T7T8	ISGLIYEETR;TVTAMDVVYALK;VFLENVIR	3	50.8	6.7357	Histone H4 (Fragment)	AT1G07660	4e-35	11.4102	Histone superfamily protein	nucleic acid metabolism - general	d) nucleic acid biosynthesis & processing	nucleus
77	1791	275	497.62	B7G5H7	ESTLHLVLR;IQDKEGIPPDQQR;TITLDVEPSDTIDNVK;TLSDYNIQK	4	36.7	14.454	Ubiquitin extension protein 1/2	AT3G52590	1e-77	14.7343	Ubiquitin supergroup; Ribosomal protein L40e	other processes	i) other metabolic pathways	nucleus, cytosol
77	1791	275	426.96	B7GBC8	AIGFPDCLENR;FLANAFAVVK;LVLASTSLR;VLGARPEYADQLLTK;VLQTPFIPIQIVQGK	5	6.3	104.12	Integral membrane bound transporter domain-containing protein	AT2G40630	0.33	58.122	Glycosyltransferase family 61 protein	xyloglucan metabolism	i) other metabolic pathways	nucleus
77	1791	275	133.6	B7G2A6	AEEQQAFLDQNTGLLGIEANWQR;AFHVDDVPK;AGYVDTEDMPAAVPK;ALFEYWDIVAAAR;AYQLTPFVGFR;DAWGMGVEYEGGR;DKQLNMYFLSASLEGQTFDMGR;DLFGIGPK;DYPMLEFNPANK;EGEPFMSSAIAK;FADSDKAVEIAK;FPLFLEGPVR;GGGILPFMDPDVYGR;GGIPTIMGLVDSDATYDEDSR;GGIPTIMGLVDSDATYDEDSRVK;GKLYEEFFSEMK;GLSSSSVDDILDTPQYGFAK;GQAMATFGTESK;GQAMATFGTESKDYPMLEFNPANK;GTTSFQTEPFAPAK;HVLQLDSTYYDSEK;IAGVVTAPGFVK;IDATYFSQGPGNYR;IDATYFSQGPGNYRDVAQNR;IEESGHYCLSFYED…	75	66.9	136.53	Uncharacterized protein	AT2G22120	0.79	36.1342	RING/FYVE/PHD zinc finger superfamily	other processes	i) other metabolic pathways	plasma membrane
77	1791	275	123.57	B7GC36	AFDVRPVTK;APFLQGAK;AVLEASNEFGR;DAAPVVIDYK;DNTDMLLGDAK;ETYALEKR;FAIHPVAGR;FFAGQMTAAGK;GKMMYPAPLPPAPAAPAK;GQTYDALSSQANISGYR;KPGFFYLDHNDDAVR;LLLSAGPQTTK;LPTTSSSLYSNNISK;LVAPGFSVVVEEGAGR;MMYPAPLPPAPAAPAK;NSFFSNADYEAAGAK;QAPIMVTK;SLAAGYAGVDNPVFIK;VAATPESVAR;VWNSNQVIVMK;VWNSNQVIVMKR	20	20.8	110.35	NAD(P) transhydrogenase, mitochondrial	AT4G25730	0.96	92.2724	FtsJ-like methyltransferase family	nucleic acid metabolism - general	d) nucleic acid biosynthesis & processing	nucleus
77	1791	275	119.94	B7GA13	LTASVIPR	1	0.3	263.53	Uncharacterized protein	AT5G45670	2.6	39.5777	GDSL-like Lipase/Acylhydrolase superfamily	lipid metabolism	i) other metabolic pathways	extracellular
77	1791	275	116.28	B7GDN1	ELISNASDALDK;EVTTHSWDVLNTNQAIWTR;FVQISSESVK;GVVDSDDLPLNVNR;KVLIGDEFNLLPK;MMDIVVNSLYQNK;SPFLETFR;YAFEAEVHR;YLALTEPDTYKGEEEIPLQVK	8	14.9	81.73	Heat shock protein 90 (Fragment)	AT4G24190	0	94.2088	HSP90-7	other HSPs	g) protein folding & processing	endoplasmic reticulum
77	1791	275	115.76	B5Y4T4	AAAVSALTK;ASGSYQESTSTVVQAGYQFLEASLR;IVDAAMLGAIER;MVYLFIK;SIATLAITTLLK;SIVNSIISLIR;SPLALVLLVR;TSILTLLQR;VAVPDFR;VLVGFLSNFLR	10	12.4	100.5	Coatomer subunit gamma	AT4G34450	0	98.4962	gamma-2 coat protein, putative	structure	i) other metabolic pathways	golgi
77	1791	275	114.46	B7FZC8	AAADIVLTEEGLGTIIHGIILAR;ADIGIAVAGATDAAR;MITGDHLLIAR;RADIGIAVAGATDAAR;TGQLFFWQVK;VNHSEIDVDQAALTGESLPVTFYK;VSVSDFLTLFSAR;YLIVECLR	8	13	88.413	Plasma membrane ATPase (Fragment)	AT2G18960	2e-155	104.23	P3A, P type ATPase, partial	other transporters	c) transport	n.i.
77	1791	275	90.747	B7FPD9	ASEPAFAAVLSQFVYGK;ASEPAFAAVLSQFVYGKK;ASEPAFAAVLSQFVYGKKVSTAK;EGSRFGEFVQLAK;FGEFVQLAK;ISMDDIVK;KLMETPGLK;KLMETPGLKDR;KTGAVTQSVANTAK;LALNAAGGK;LIGCSIGIGGVFLYSIIDNLVKPK;LMETPGLK;LMETPGLKDR;TGAVTQSVANTAK;TGAVTQSVANTAKR;WLCLPIVIGGVILASVK	16	31.2	40.854	Triose phosphate/phosphate translocator	AT5G33320	1e-40	44.2266	phosphoenolpyruvate/phosphate translocator	other transporters	c) transport	plastid
77	1791	275	68.806	B7FUR4	DAAVTDVFR;FSGTVQPGITLR;VPEVMTATVFK	3	3.2	106.67	Aconitate hydratase B	AT4G13430	5e-16	55.017	IIL1, ATLEUC1, isopropyl malate isomerase large subunit 1	glucosinolate metabolism	i) other metabolic pathways	plastid
77	1791	275	54.581	B7FWJ8	IVLVYFGGR;IWLASGEER;LNVAAAELYLGER	3	3.3	105.62	beta-glucosidase	AT3G47000	1e-62	66.3122	beta-glucosidase	other processes	i) other metabolic pathways	n.i.
77	1791	275	41.805	B7G5Y2	DSTLIMQLLR	1	4.1	27.066	14-3-3-like protein (Fragment)	AT5G38480	4e-117	28.6077	general regulatory factor 3	signal transduction	i) other metabolic pathways	cytosol
77	1791	275	38.132	B7GE53	ANEKDDYVQTEIIGFNPTVK;AVVAAFLQSAK;DGLTASLLVK;DLDGPIALNR;IGTATEIGQAQVDILQDK;LIGLGTDIR;LVWEADGFAAVLPSDKR;TIGIGVCFGNAR;VNSILAQQGSAFFQNR	8	11.7	104.79	Plasma membrane ATPase	AT3G47950	2e-97	105.724	P3A, P type ATPase	other transporters	c) transport	n.i.
77	1791	275	33.823	B7G4H1	AFGLISCSK;ELPEDMAYLK;ELPEDMAYLKEHMKR;HVPLEAAR;IIISNSK;LEQMLPLTLGANIGTTLTAILSALVSASK;LIEHTGLPEDEDVPAK;LIEHTGLPEDEDVPAKDESPDTSDAEVDA;LLLGMSTR;MVDPLTDK;MVDPLTDKIIISNSK;NVNLEDGDSWDGPIK;NVNLEDGDSWDGPIKK;QGIYMIMGANIGTSVTNTIVAMGQMGDGDQLER;TSGDCPAFFQGDASAK;VVIKELPEDMAYLK	13	18.5	65.728	Uncharacterized protein	AT2G33130	0.34	11.3911	ralf-like 18	other processes	i) other metabolic pathways	extracellular
77	1791	275	31.903	B7FXY5	DGVPLEALDK;DVPGFYVNR;YLDQVGVASYVDR	3	4.7	74.969	enoyl-CoA hydratase	AT3G06860	2e-79	78.8447	multifunctional protein 2; Involved in peroxisomal fatty acid beta oxidation	fatty acid metabolism	i) other metabolic pathways	peroxisome
77	1791	275	28.408	B7FZS9	LPIIASASEDGTVR	1	1.5	105.92	Coatomer subunit beta	AT1G52360	0	104.472	Coatomer, beta subunit	other transporters	c) transport	golgi
77	1791	275	28.136	B7GE39	AFGFVDR;GYFGPLSSR;PVGTTIYPGMQFTAVAIK	3	3.8	100.5	dolichyl-diphosphooligosaccharide--protein glycotransferase	AT1G34130	2e-107	82.9842	staurosporin and temperature sensitive 3-like b	programmed cell death	i) other metabolic pathways	endoplasmic reticulum
77	1791	275	25.319	B7FYQ0	LFGLTYASR;SAGVAAAAAPVGLFGR;SAMESPVCLSSIQER	3	7	59.895	Uncharacterized protein	AT1G66150	0.56	102.393	transmembrane kinase 1	signal transduction	i) other metabolic pathways	plasma membrane
77	1791	275	23.172	B7FPF3	YALQEFSR	1	0.9	94.657	Uncharacterized protein	AT1G32960	4.4	83.6446	Subtilase family (serine proteases)	proteases	g) protein folding & processing	extracellular
77	1791	275	19.672	B7GEN5	AAFAFPTHALK;LALEIVQQTR;SLDLGPDIGVLPNR;VVDIPIVATNR	4	5.6	89.34	Uncharacterized protein	AT2G06050	4e-16	42.6937	oxophytodienoate-reductase 3 (jasmonate biosynthesis)	signal transduction	i) other metabolic pathways	peroxisome
77	1791	275	7.1825	B7G4Y3	DLAQYLVER;LLQPWLEAR;VAGYVDQLDNFDAK	3	1.9	191.39	Clathrin heavy chain	AT3G08530	0	193.282	Clathrin, heavy chain	structure	i) other metabolic pathways	endoplasmic reticulum
78	1843	338	12962	B7FTR6	AAWDYMR;DIFTGSPSLK;EAVEIFTK;FEELLMGR;GGEGFTVALLER;GKGGEGFTVALLER;GLGSTVSTAFR;GMDVAAGSAICR;GVAGLEAITEHAMLR;GVSLPAGSVGAGR;GVVTGVGAYSR;HLVDTYKPK;LETEAQDALK;LVEYHEK;LVTTPSELR;PYKEPNDTLTK;SFQIIGQGLTR;SVMPAISK;TEEIALGCGTIGFDR;VASDNFPGPLGPVASLVMK;VLGHGVSNFGLSVTR;YGTPDQKEYFLPR	22	34.9	73.159	Acyl-coenzyme A dehydrogenase (Fragment)	AT3G45300	2e-09	44.7757	IVD (isovaleryl-CoA dehydrogenase)	amino acid metabolism	i) other metabolic pathways	mitochondrion
78	1843	338	4539.2	B7FT54	DSLEEVASR;FDLNEADALVMR;FSNIEVNR;LDVAFDADGNVLSCNGEVYFPINPSR;LLNNPVLSYNLNPGPDSELNNLGDDSIQPFLIK;TLSNGELLGICGITTK;VAIAAENICHTR;VLEDSVNFFLDPTIGGGGGSFPVSAGLR;WHVDYTAEFGSR	9	23.5	70.911	5-nucleotidase	AT3G29160	5.3	58.6929	SNF1 protein kinase homolog 11	signal transduction	i) other metabolic pathways	plastid
78	1843	338	4025.4	B7GES3	ANNTLTIEDSGIGMTK;APFDMFDGGSK;AVETSPFLER;ELISNASDALDK;EVLDDKVEK;FYEAFSK;GIVDSEDLPLNISR;KPDDVSQDEYVAFYK;SGEEMTSLDDYVGR;SVSNDWEEHAAVK;TMEINPQNSIIVALR;VDLVNNLGTIAK	11	19.2	80.548	Heat shock protein 90	AT5G56000	0	80.1454	HEAT SHOCK PROTEIN 81.4	other HSPs	g) protein folding & processing	cytosol
78	1843	338	2641	B7G5H7	ESTLHLVLR;IQDKEGIPPDQQR;TITLDVEPSDTIDNVK;TLSDYNIQK	4	36.7	14.454	Ubiquitin extension protein 1/2	AT3G52590	1e-77	14.7343	Ubiquitin supergroup; Ribosomal protein L40e	other processes	i) other metabolic pathways	nucleus, cytosol
78	1843	338	1646.9	B7FUA4	AAVTLSSDPINPIVFGPGPNEEFFR;AFDRPITELVTLSR;AFGQATGEVR;ASFAPMEQGNGVFLSPDGSMVVAIASNCLVR;DNVVPSLGAR;GNSDFSETTIISTSPSDASPYGEGIVSGR;VIMGDIDTGDVLMTSEVLAGSSAGSPQTTLDGR	7	28.7	55.136	Uncharacterized protein	AT5G25980	0.15	53.4254	glucoside glucohydrolase 2; myrosinase (thioglucoside glucohydrolase)	carbohydrate metabolism	i) other metabolic pathways	extracellular
78	1843	338	1015.5	B7FTS9	ALFDLEK;ALSYPDGFDAHR;DSNAIVGNFADR;ESDSSTVVHVK;GLEETAYQDGAISFIR;KALFDLEK;MSDPTEHDANPATGK;SFRNDIAR;SLGVGLNR;VFVEETVK;VFVEETVKESDSSTVVHVK	11	15.2	68.779	Uncharacterized protein	AT4G31110	0.032	88.7589	Wall-associated kinase family	signal transduction	i) other metabolic pathways	plasma membrane
78	1843	338	792.35	B7G4H1	AFGLISCSK;ELPEDMAYLK;ELPEDMAYLKEHMKR;HVPLEAAR;IIISNSK;LEQMLPLTLGANIGTTLTAILSALVSASK;LIEHTGLPEDEDVPAK;LIEHTGLPEDEDVPAKDESPDTSDAEVDA;LLLGMSTR;MVDPLTDK;MVDPLTDKIIISNSK;NVNLEDGDSWDGPIK;NVNLEDGDSWDGPIKK;QGIYMIMGANIGTSVTNTIVAMGQMGDGDQLER;TSGDCPAFFQGDASAK;VVIKELPEDMAYLK	13	18.5	65.728	Uncharacterized protein	AT2G33130	0.34	11.3911	ralf-like 18	other processes	i) other metabolic pathways	extracellular
78	1843	338	648	B7FYK0	AAFGVTFIQGYGLTETCAGLTIQDFTDTR;AYPPTPPK;DVEGNPIFGR;EFGPDTTWK;GNIAGVPIASVEVK;GVTIVSFDEFCASGDTK;HGFDTPLFK;LAVSGGGPLNTEVQDFIR;LESTPDVGDK;PGMETLYDITK;SLSATGAYPIGALEQFSPTIMVAVPK;TVPVADDESHRVDPR;TYAQVGQQANQFGAALR;VHQASPVAQMLVETGFAWR;YIVYTDDLVAPNETIEMPK	15	32	79.032	Long chain acyl-coa synthetase	AT2G04350	7e-109	78.3475	long-chain acyl-CoA synthetase 1	fatty acid metabolism	i) other metabolic pathways	plastid
78	1843	338	489.6	B7FXH3	ALYLEETK;DAVMALSFEPR;ETVVNWFDGR;GVILWSGENYEK;LNEPGVPVEMLDTK;NAVEVLQGYK;NDPILDYDGAR;VNVSFYDMMK	8	12.3	80.39	Eukaryotic translation initiation factor 3 subunit B	AT5G25780	2e-130	82.1809	eukaryotic translation initiation factor 3B-2;member of eIF3b - eukaryotic initiation factor 3b	signal transduction	i) other metabolic pathways	cytosol
78	1843	338	474.88	A0A8J9T7T8	ISGLIYEETR;TVTAMDVVYALK;VFLENVIR	3	50.8	6.7357	Histone H4 (Fragment)	AT1G07660	4e-35	11.4102	Histone superfamily protein	nucleic acid metabolism - general	d) nucleic acid biosynthesis & processing	nucleus
78	1843	338	402.11	B7FPD9	ASEPAFAAVLSQFVYGK;ASEPAFAAVLSQFVYGKK;ASEPAFAAVLSQFVYGKKVSTAK;EGSRFGEFVQLAK;FGEFVQLAK;ISMDDIVK;KLMETPGLK;KLMETPGLKDR;KTGAVTQSVANTAK;LALNAAGGK;LIGCSIGIGGVFLYSIIDNLVKPK;LMETPGLK;LMETPGLKDR;TGAVTQSVANTAK;TGAVTQSVANTAKR;WLCLPIVIGGVILASVK	16	31.2	40.854	Triose phosphate/phosphate translocator	AT5G33320	1e-40	44.2266	phosphoenolpyruvate/phosphate translocator	other transporters	c) transport	plastid
78	1843	338	343.85	B7GBF0	CPAFFQADASAK;DLSPDTSDSDEVAA;ELPEDMIYLK;FGLISCNK;IITAVAK;KFGLISCNK;LIEHTGLPEDEEAGEAK;LIEHTGLPEDEEAGEAKDLSPDTSDSDEVAA;LVIKELPEDMIYLK;MEATEAEVK;MLLGMSTR;MVDPLSDMVIISNSK;NVNLEDGESWDGPIK;NVNLEDGESWDGPIKK;QGIYMIMGANIGTSVTNTIVAMGQMGDGDQLER;SAENPEVENLK;SAENPEVENLKMEATEAEVK	16	22.6	62.879	Uncharacterized protein	AT2G34030	1.2	63.7013	Calcium-binding EF-hand family	other processes	i) other metabolic pathways	extracellular
78	1843	338	241.25	B5Y3F9	IDSDDSGYISAANLK;SSSSEIGILR;VALMVVAHR	3	8.4	46.429	Calmodulin (Fragment)	AT4G23650	3e-81	59.3397	calcium-dependent protein kinase 6	signal transduction	i) other metabolic pathways	plasma membrane
78	1843	338	233.61	B7G8J8	AAWNVSQEETLR;ADTSTAFVTFSNLR;CVGLDSYMFLR;DAPAEQYDLYEPR;EAPAQGVLGFFPLVGTIIMQAVLK;EAPAQGVLGFFPLVGTIIMQAVLKR;EPPSLEWGQK;ICTMGCVLALVLIPTYATGEER;IEIDRLNEAIDMER;LFPGSVEQATVFWK;LIMQMIQPEAMR;LNEAIDMER;LQALIDER;LYGMPALDPDQEER;LYGMPALDPDQEERGPMPYR;NIIQPLANLSLEVAATVDIEDGELDTTTGETGK;QAAVQCELTGNPDSMIIFPAPDPK;SMFDSSEAGK;SPPPFAGSWYK;STQQFNQLTLAR;TDKLQALIDER;TDQALLDYFER;VEQIPPAYR;VGATMGLCGGSPTDAIEHYK;VGATMGLCGGSP…	25	39	88.236	Early-response-to-dehydration protein	AT4G22120	2e-50	87.8987	early-response-to-dehydration protein	signal transduction	i) other metabolic pathways	plasma membrane
78	1843	338	187.15	B5Y414	ALLWTSNK;DANTGLLTK;FVDQSDGDIQR;GPTPSVIDYYMGLYAK;LEVQAVR;PTASNPIEEATGFSAK;SAVAPYAYFR;SFSDEFTR;SGFPTTPR;TINTIHIPVIR;VFQALDAVR	11	12.3	101.31	SSD domain-containing protein	AT4G38350	2e-23	139.979	Patched family	other processes	i) other metabolic pathways	vacuole
78	1843	338	182.71	B7FTB6	AALAALSVGK;AEPGESQSTDLYNPLK;DFFAQFAEK;EVSGFSFPPTK;EVSGFSFPPTKR;FDEDKLTSTDYSVIVK;FGIADDGTVLVVR;FLGCAVFPFLR;IFNMFLPPEVLVDR;LITPFTSTVSPER;LLDLWGNIQK;LTSTDYSVIVK;NNTANSAPSAIFR;RVVENFLMK;SLPFPLLACNVDNIDK;TGQPPIFAVVK;VEEPTEPSAVR;VVENFLMK;WVNTAVLTK	18	18.6	107.9	CSC1/OSCA1-like cytosolic domain-containing protein	AT1G29400	3.1	88.2175	MEI2-like protein 5	cell cycle	i) other metabolic pathways	nucleus
78	1843	338	180.88	B7GCM8	AVPYWIDDVSLR;EADEWETLVR;EITQVIVSK;FPHAVLEIK;FTVDESEVQQVLTNTYPIAEKK;FVHGCAVLLPEDVR;GDYSDVVVR;HLPVFLQK;ILADATVGVGPGANQVYNHLLPFGTTVNDR;ILGTEALLK;INITEEDFLK;LDKTPGAIALR;LDQIITQLTETKPSR;LELGGGSLTPPK;LSNIYAALR;QNYVLDGPLAPTSIQK;TAFQIPFDATVR;TSTGESDSQFTNSVYLDNDQLELYHGR;VEVFTLSQVTDLR;VFFANER;VSLDTNLCMISER;YVNINFMGFHK	22	39.9	81.996	SPX domain-containing protein	AT4G11810	0.0005	79.4235	Major Facilitator Superfamily with SPX (SYG1/Pho81/XPR1) domain-containing	other transporters	c) transport	vacuole
78	1843	338	178.26	B7G0X7	DYLEDYVDQR;LQCQEIFR	2	5.7	35.473	Squalene synthase (Fragment)	AT4G34640	7e-83	47.1443	squalene synthase	lipid metabolism	i) other metabolic pathways	endoplasmic reticulum
78	1843	338	161.56	B7FXY5	DGVPLEALDK;DVPGFYVNR;YLDQVGVASYVDR	3	4.7	74.969	enoyl-CoA hydratase	AT3G06860	2e-79	78.8447	multifunctional protein 2; Involved in peroxisomal fatty acid beta oxidation	fatty acid metabolism	i) other metabolic pathways	peroxisome
78	1843	338	156.4	B7FUN1	HPFFTDTDFGK	1	3.4	36.359	Uncharacterized protein (Fragment)	AT3G08720	5e-55	53.0403	serine/threonine protein kinase 2	signal transduction	i) other metabolic pathways	cytosol
78	1843	338	143.66	B7FUN0	AKIDFLNK;VQIPAEEVIIK	2	7.3	28.929	Cyclic nucleotide-binding domain-containing protein (Fragment)	AT2G20050	2e-18	121.395	protein serine/threonine phosphatase	signal transduction	i) other metabolic pathways	plasma membrane
78	1843	338	141.62	A0A8J9X4M3	IEELVSSQSGGLQIADDASQFFTK;LVAPADFDGPTK;LYADLWVAR;QAFYLIFR	4	8.1	72.573	Choline transporter-like protein	AT3G15380	5e-27	78.7412	Plasma-membrane choline transporter family	other transporters	c) transport	plasma membrane
78	1843	338	126.49	B7FVA8	AIFESLTENR;LMGSAVNPVLR;VFFQDAFDK;VPDNLSYLGK	4	4.9	89.324	Isocitrate dehydrogenase (NADP(+))	AT3G08680	0.032	69.4104	Leucine-rich repeat protein kinase family	signal transduction	i) other metabolic pathways	plasma membrane
78	1843	338	109.2	B7GA13	LTASVIPR	1	0.3	263.53	Uncharacterized protein	AT5G45670	2.6	39.5777	GDSL-like Lipase/Acylhydrolase superfamily	lipid metabolism	i) other metabolic pathways	extracellular
78	1843	338	107.55	B7G4A0	ADGTPIPFSALSGLAAADAPGIGGQAGILYSVDDSFYSK;ANTVYVFNVDPTDPSNVSFK;AWGEEANPR;DEDLGDGAPPQMPPGSLVVVDK;DNQGGPDAAIKK;DVLPDLAASNGNIYEK;EGGYWIANEGAGTVGDIENPVTTANFVVK;EPDSAVFIGTDYFATADEGDLDGGSR;GNEPEGMTYSTFGDENLLFVLSER;IFTIDVTSFPYAITNEMR;ISLGSMLEVEESTTVEK;LGIYDTTSSTWK;NLLAVASEVDDR;NLLAVASEVDDRGAAIR;QVLPSGVGPEGVTAIPSR;SDTDPTMWSTTLVNLTGLDGLR;SENKGNEPEGMTYSTFGDENLLFVLSER;SSITIYEYAEGTAAYPTLVSNNR;VSPDNQFIAIAIENER;…	21	47.3	83.852	Phytase-like domain-containing protein	AT4G37520	0.41	36.0782	peroxidase superfamily	antioxidants & detoxification	i) other metabolic pathways	extracellular
78	1843	338	97.734	B7GEL1	IDSYLFR;LDLNYSELDLVHAR;MNAFTTGPESTAADR;YSYSDGSSYIHMSDGTTYFR	4	8	79.289	Uncharacterized protein	AT3G18670	1.7	67.905	Ankyrin repeat family	protein sorting	i) other metabolic pathways	peroxisome
78	1843	338	58.604	B7FUB7	FAPEEVSAMVLQK;FELTGIPPAPR;HAVVTVPAYFNDAQR;IINEPTAAAIAYGMDK;ITPSYVAFMPSGER;LEIEDLAEGFDLSETLTR;LVPYEIISDKDKPMIEVIQNEK;MGTVIGIDLGTTYSCVGVFK;NQATINPENTVFDVK;SQTFSTHQDNQNVVLIQVYEGER;VMQYFIK;VQQLISEYFGGK	12	28.2	72.265	ER luminal binding protein	AT5G42020	0	73.5653	HSP70, putative	other HSPs	g) protein folding & processing	ER, mitochondrion
78	1843	338	58.56	B7FP41	NVIANPFKR;VFQQPVVLTDYPK	2	4.4	56.25	asparagine--tRNA ligase	AT4G17300	1e-175	63.7017	NS1 (asparagine-tRNA ligase)	protein biosynthesis	d) nucleic acid biosynthesis & processing	plastid
78	1843	338	43.919	B7FQ84	DAGAISGLNVLR;DKIPADDKTALEAAIEDAIK;FEDLCMDYFK;GQVDEIVLVGGSTR;IINEPTAAAIAYGLDQKGEEK;LSELLLLDVTPLSLGLETAGGVMTTLIK;LVDYFLQDFK;LVDYFLQDFKR;NAVVTVPAYFNDSQR;TLSSSTQAHIEIDSLFDGIDFNSTITR;TTPSYVAFTETER;VVSGPGGTPIIEVDYK	12	28.6	70.961	Protein heat shock protein Hsp70	AT3G12580	0	71.1054	protein heat shock protein Hsp70	other HSPs	g) protein folding & processing	cytosol
78	1843	338	39.11	Q5EUA2	ALRLPLQDVYK;EHALLAYTLGVK;IGGIGTVPVGR;LPLQDVYK	4	12.1	31.012	Elongation factor 1 alpha (Fragment)	AT5G60390	2e-165	49.5051	GTP binding Elongation factor Tu family	other processes	i) other metabolic pathways	cytosol
78	1843	338	38.256	B7G0A0	FVITYQQDPQNFQGVR;LLNPLQK;VQMTLDQLPLLMR;VVPPLPWNVK	4	7.3	69.898	Transmembrane 9 superfamily member (Fragment)	AT2G24170	5e-165	73.3558	Endomembrane protein 70 protein family	other HSPs	g) protein folding & processing	golgi
78	1843	338	37.712	B7FPB0	LYEAVAFASAK	1	1.4	86.591	Uncharacterized protein	AT5G39030	0.022	90.6759	Protein kinase superfamily	signal transduction	i) other metabolic pathways	plasma membrane
78	1843	338	36.261	B7GDN1	ELISNASDALDK;EVTTHSWDVLNTNQAIWTR;FVQISSESVK;GVVDSDDLPLNVNR;KVLIGDEFNLLPK;MMDIVVNSLYQNK;SPFLETFR;YAFEAEVHR;YLALTEPDTYKGEEEIPLQVK	8	14.9	81.73	Heat shock protein 90 (Fragment)	AT4G24190	0	94.2088	HSP90-7	other HSPs	g) protein folding & processing	endoplasmic reticulum
78	1843	338	33.184	B7GED7	GPSLVFGASGEQGR;LITGDLENPDDVR;LVLTIPLKNDAK	3	5.7	76.083	NmrA-like domain-containing protein	AT1G80820	0.004	36.62	cinnamoyl coa reductase; involved in lignin biosynthesis	phenylpropanoid pathway	i) other metabolic pathways	peroxisome
78	1843	338	32.811	B7FYQ0	LFGLTYASR;SAGVAAAAAPVGLFGR;SAMESPVCLSSIQER	3	7	59.895	Uncharacterized protein	AT1G66150	0.56	102.393	transmembrane kinase 1	signal transduction	i) other metabolic pathways	plasma membrane
78	1843	338	29.537	B7G9V1	FLFTATQK;IVDEREIFDSLTSYYR	2	4.1	64.367	VWFA domain-containing protein (Fragment)	AT3G54780	2e-10	74.7186	Zinc finger (C3HC4-type RING finger) family protein	stress response	i) other metabolic pathways	plasma membrane
78	1843	338	21.849	B7FVT1	DWLMNVYPGK;IAQAGLDSAYDIFEFVAPDGSATTFR;TIIAAAVGAVNEQK;TPFPLFWLR	4	7.9	81.726	very-long-chain (3R)-3-hydroxyacyl-CoA dehydratase	AT5G10480	1e-22	25.3282	Protein tyrosine phosphatase-like involved in cell division and differentiation	cell cycle	i) other metabolic pathways	endoplasmic reticulum
78	1843	338	16.717	B5Y5R0	STDADMVSFDEYVGR	1	2	84.458	Heat shock protein 90	AT3G07770	2e-110	90.5715	HSP90.6	other HSPs	g) protein folding & processing	mitochondrion
78	1843	338	12.571	B7FR43	SAGVELGHILLK;YIVVLPVAR	2	1.5	149.01	ATP-dependent RNA helicase	AT3G10300	1.3	23.5508	Calcium-binding EF-hand family protein	redox homeostasis	i) other metabolic pathways	plasma membrane
78	1843	338	10.994	B7FPD3	NPMDTIFSAYK	1	1.5	83.396	protein-tyrosine sulfotransferase	AT5G07000	0.024	39.6554	sulfotransferase 2B	redox homeostasis	i) other metabolic pathways	plasma membrane
78	1843	338	8.3623	B7G4Y3	DLAQYLVER;LLQPWLEAR;VAGYVDQLDNFDAK	3	1.9	191.39	Clathrin heavy chain	AT3G08530	0	193.282	Clathrin, heavy chain	structure	i) other metabolic pathways	endoplasmic reticulum
79	1892	450	222030	B7G4H1	AFGLISCSK;ELPEDMAYLK;ELPEDMAYLKEHMKR;HVPLEAAR;IIISNSK;LEQMLPLTLGANIGTTLTAILSALVSASK;LIEHTGLPEDEDVPAK;LIEHTGLPEDEDVPAKDESPDTSDAEVDA;LLLGMSTR;MVDPLTDK;MVDPLTDKIIISNSK;NVNLEDGDSWDGPIK;NVNLEDGDSWDGPIKK;QGIYMIMGANIGTSVTNTIVAMGQMGDGDQLER;TSGDCPAFFQGDASAK;VVIKELPEDMAYLK	13	18.5	65.728	Uncharacterized protein	AT2G33130	0.34	11.3911	ralf-like 18	other processes	i) other metabolic pathways	extracellular
79	1892	450	114870	B7GBF0	CPAFFQADASAK;DLSPDTSDSDEVAA;ELPEDMIYLK;FGLISCNK;IITAVAK;KFGLISCNK;LIEHTGLPEDEEAGEAK;LIEHTGLPEDEEAGEAKDLSPDTSDSDEVAA;LVIKELPEDMIYLK;MEATEAEVK;MLLGMSTR;MVDPLSDMVIISNSK;NVNLEDGESWDGPIK;NVNLEDGESWDGPIKK;QGIYMIMGANIGTSVTNTIVAMGQMGDGDQLER;SAENPEVENLK;SAENPEVENLKMEATEAEVK	16	22.6	62.879	Uncharacterized protein	AT2G34030	1.2	63.7013	Calcium-binding EF-hand family	other processes	i) other metabolic pathways	extracellular
79	1892	450	21282	B7G4H0	ELPDDMIYLK	1	2.3	47.02	Uncharacterized protein	AT1G70140	1.3	83.6074	FH8 formin 8	structure	i) other metabolic pathways	plasma membrane
79	1892	450	18054	B7G2Y3	AIVKDANLEDGESWDGPISK;CPAFFQGDASAR;DANLEDGESWDGPISK;ELPDDMVYLK;IIIPNSSITR;LEQMLPLTLGANIGTTLTAILSALVSASK;LLLGMSTR;LVDPLSEK;QGIYMIMGANIGTSVTNTIVAMGQMGDGDQLER	6	10.6	60.589	Uncharacterized protein	AT3G03960	3.1	58.9429	TCP-1/cpn60 chaperonin family	HSP60	g) protein folding & processing	cytosol
79	1892	450	3550.5	A0A8J9X4M3	IEELVSSQSGGLQIADDASQFFTK;LVAPADFDGPTK;LYADLWVAR;QAFYLIFR	4	8.1	72.573	Choline transporter-like protein	AT3G15380	5e-27	78.7412	Plasma-membrane choline transporter family	other transporters	c) transport	plasma membrane
79	1892	450	1656.5	B7G5X8	DLHGWVGPYSVVAASVK;FDSSPVVIR;MDAQVVLLPNDDGDTPDVWDSWAR	3	12.2	45.62	Uncharacterized protein	AT5G24010	0.23	91.8283	Protein kinase superfamily	signal transduction	i) other metabolic pathways	plasma membrane
79	1892	450	1024.8	B7S441	IVSLFDK;IVYPPFTEVSVDEAR;LSCFMWQR;NFYIMAPSAEILATVVQK;SGSLQLNPAILIR	5	9.4	71.374	Sodium/calcium exchanger membrane region domain-containing protein	AT1G08960	2e-07	59.8046	cation exchanger 11; potassium-dependent sodium-calcium exchanger like	other transporters	c) transport	plasma membrane
79	1892	450	996.09	B7G2V6	EIPTEVPFYR;VGPFNNPTETYR	2	3.9	65.592	Transmembrane 9 superfamily member (Fragment)	AT2G01970	0	68.0526	Endomembrane protein 70 protein family	redox homeostasis	i) other metabolic pathways	golgi
79	1892	450	658.27	B7FPD9	ASEPAFAAVLSQFVYGK;ASEPAFAAVLSQFVYGKK;ASEPAFAAVLSQFVYGKKVSTAK;EGSRFGEFVQLAK;FGEFVQLAK;ISMDDIVK;KLMETPGLK;KLMETPGLKDR;KTGAVTQSVANTAK;LALNAAGGK;LIGCSIGIGGVFLYSIIDNLVKPK;LMETPGLK;LMETPGLKDR;TGAVTQSVANTAK;TGAVTQSVANTAKR;WLCLPIVIGGVILASVK	16	31.2	40.854	Triose phosphate/phosphate translocator	AT5G33320	1e-40	44.2266	phosphoenolpyruvate/phosphate translocator	other transporters	c) transport	plastid
79	1892	450	560.55	B7FTS9	ALFDLEK;ALSYPDGFDAHR;DSNAIVGNFADR;ESDSSTVVHVK;GLEETAYQDGAISFIR;KALFDLEK;MSDPTEHDANPATGK;SFRNDIAR;SLGVGLNR;VFVEETVK;VFVEETVKESDSSTVVHVK	11	15.2	68.779	Uncharacterized protein	AT4G31110	0.032	88.7589	Wall-associated kinase family	signal transduction	i) other metabolic pathways	plasma membrane
79	1892	450	451.79	B7FPI2	LDYAVFPR;LQPLEAIASTAGGTR	2	4.2	59.512	Prolyl 4-hydroxylase alpha subunit domain-containing protein	AT1G20270	4e-08	32.8686	2-oxoglutarate (2OG) and Fe(II)-dependent oxygenase superfamily protein	other processes	i) other metabolic pathways	golgi
79	1892	450	343.86	B5Y536	LPFCQPPDGPR;MASENLGEFLTGNK;VVAFAVEPLSVK;YAGGFPIGFLAK	4	7.5	73.663	Transmembrane 9 superfamily member	AT3G13772	0	74.2375	transmembrane nine 7	other processes	i) other metabolic pathways	golgi
79	1892	450	321.39	A0A8J9S1Z5	AGAVDVIKPIMSEGDLQGLK;DGQYAYGVFK;DIPPLENPESLLR;VISLGPAAGAVIAGLTR;YDVLTPLAK	5	12.8	57.2	Uncharacterized protein (Fragment)	AT2G23140	0.1	90.3506	RING/U-box superfamily protein with ARM repeat domain	other processes	i) other metabolic pathways	plasma membrane
79	1892	450	306.41	B7FUA4	AAVTLSSDPINPIVFGPGPNEEFFR;AFDRPITELVTLSR;AFGQATGEVR;ASFAPMEQGNGVFLSPDGSMVVAIASNCLVR;DNVVPSLGAR;GNSDFSETTIISTSPSDASPYGEGIVSGR;VIMGDIDTGDVLMTSEVLAGSSAGSPQTTLDGR	7	28.7	55.136	Uncharacterized protein	AT5G25980	0.15	53.4254	glucoside glucohydrolase 2; myrosinase (thioglucoside glucohydrolase)	carbohydrate metabolism	i) other metabolic pathways	extracellular
79	1892	450	269.8	B7G8H4	LPYDLNPPGR	1	2.1	53.901	EF-hand domain-containing protein	AT3G20410	4e-07	60.3659	calmodulin-domain protein kinase 9	signal transduction	i) other metabolic pathways	plasma membrane
79	1892	450	259.5	B7FW67	AILTPALFSK;GTVVIPSITYSAR	2	4.4	58.732	Cytochrome P450	AT2G28860	1e-58	55.6932	cytochrome P450	sterol metabolism	i) other metabolic pathways	ER, mitochondrion, plastid
79	1892	450	108.63	A0T097	AAEDPEFETFYTK;AFTPTQSEETYSMVTANR;AWMAAQDQPHENFVFPEEVLPR;AYDFVSQELR;FWSQIFGVAFSNK;GIFDLIDDWLK;GIFDLIDDWLKK;NILLNEGIR;TIAIGQNQER	9	30.5	39.077	Photosystem II D2 protein	ATCG00270	0	39.5496	PsbD, D2	photosystem II	a) photophosphorylation	plastid
79	1892	450	103.82	A0A8J9X954	PIPDDVPWYGK	1	2.3	52.779	Transmembrane 9 superfamily member (Fragment)	AT1G10950	2e-124	66.8966	transmembrane nine 1	other processes	i) other metabolic pathways	golgi
79	1892	450	95.622	B7G4H4	FVVEPFSIK;TLMPIDYYR	2	2.9	70.776	Transmembrane 9 superfamily member (Fragment)	AT3G13772	0	74.2375	transmembrane nine 7	other processes	i) other metabolic pathways	golgi
79	1892	450	88.225	B7G4A0	ADGTPIPFSALSGLAAADAPGIGGQAGILYSVDDSFYSK;ANTVYVFNVDPTDPSNVSFK;AWGEEANPR;DEDLGDGAPPQMPPGSLVVVDK;DNQGGPDAAIKK;DVLPDLAASNGNIYEK;EGGYWIANEGAGTVGDIENPVTTANFVVK;EPDSAVFIGTDYFATADEGDLDGGSR;GNEPEGMTYSTFGDENLLFVLSER;IFTIDVTSFPYAITNEMR;ISLGSMLEVEESTTVEK;LGIYDTTSSTWK;NLLAVASEVDDR;NLLAVASEVDDRGAAIR;QVLPSGVGPEGVTAIPSR;SDTDPTMWSTTLVNLTGLDGLR;SENKGNEPEGMTYSTFGDENLLFVLSER;SSITIYEYAEGTAAYPTLVSNNR;VSPDNQFIAIAIENER;…	21	47.3	83.852	Phytase-like domain-containing protein	AT4G37520	0.41	36.0782	peroxidase superfamily	antioxidants & detoxification	i) other metabolic pathways	extracellular
79	1892	450	76.927	B7GBD9	TDYLLTPVSLDVR	1	2.5	58.835	Uncharacterized protein	AT2G07681	0.57	82.9056	Cytochrome C assembly protein	other HSPs	g) protein folding & processing	mitochondrion
79	1892	450	67.656	A0A8J9TUP8	TPLTATVGFPSDTVADVR;TPLTATVGFPSDTVADVREEAEVEVPR	2	6.3	45.791	Major facilitator superfamily (MFS) profile domain-containing protein (Fragment)	AT3G19930	0.54	57.0986	sugar transporter 4	other transporters	c) transport	plasma membrane
79	1892	450	53.723	B7FZ76	ESGVGAVALDPPHVAHAFVAVGQSYGK;GLLVDAFGR;TLTALFR	3	8	56.989	Uncharacterized protein	n.i.	n.i.	n.i.	Uncharacterized protein	uncharacterized	j) uncharacterized	n.i.
80	1955	461	109880	B7G4H1	AFGLISCSK;ELPEDMAYLK;ELPEDMAYLKEHMKR;HVPLEAAR;IIISNSK;LEQMLPLTLGANIGTTLTAILSALVSASK;LIEHTGLPEDEDVPAK;LIEHTGLPEDEDVPAKDESPDTSDAEVDA;LLLGMSTR;MVDPLTDK;MVDPLTDKIIISNSK;NVNLEDGDSWDGPIK;NVNLEDGDSWDGPIKK;QGIYMIMGANIGTSVTNTIVAMGQMGDGDQLER;TSGDCPAFFQGDASAK;VVIKELPEDMAYLK	13	18.5	65.728	Uncharacterized protein	AT2G33130	0.34	11.3911	ralf-like 18	other processes	i) other metabolic pathways	extracellular
80	1955	461	55372	B7GBF0	CPAFFQADASAK;DLSPDTSDSDEVAA;ELPEDMIYLK;FGLISCNK;IITAVAK;KFGLISCNK;LIEHTGLPEDEEAGEAK;LIEHTGLPEDEEAGEAKDLSPDTSDSDEVAA;LVIKELPEDMIYLK;MEATEAEVK;MLLGMSTR;MVDPLSDMVIISNSK;NVNLEDGESWDGPIK;NVNLEDGESWDGPIKK;QGIYMIMGANIGTSVTNTIVAMGQMGDGDQLER;SAENPEVENLK;SAENPEVENLKMEATEAEVK	16	22.6	62.879	Uncharacterized protein	AT2G34030	1.2	63.7013	Calcium-binding EF-hand family	other processes	i) other metabolic pathways	extracellular
80	1955	461	6654.4	B7G2Y3	AIVKDANLEDGESWDGPISK;CPAFFQGDASAR;DANLEDGESWDGPISK;ELPDDMVYLK;IIIPNSSITR;LEQMLPLTLGANIGTTLTAILSALVSASK;LLLGMSTR;LVDPLSEK;QGIYMIMGANIGTSVTNTIVAMGQMGDGDQLER	6	10.6	60.589	Uncharacterized protein	AT3G03960	3.1	58.9429	TCP-1/cpn60 chaperonin family	HSP60	g) protein folding & processing	cytosol
80	1955	461	6136.9	B7G4H0	ELPDDMIYLK	1	2.3	47.02	Uncharacterized protein	AT1G70140	1.3	83.6074	FH8 formin 8	structure	i) other metabolic pathways	plasma membrane
80	1955	461	1638.4	B7G532	ASQTLELSTYLESK;AVDALIPIGR;EAYPGDVFYLHSR;HAVIFYDDLSK;IGALAGAEDSGKK;MHEIAEAFTSGYSP;STIAQLVGQLDER;TAIAIDTIINQK;TGAIVDVPVGNELLGR;VVDGIGQPIDGGASLEK;YAETGSVISVGDGIAR	11	29.3	54.504	ATP synthase subunit alpha	ATMG01190	0	54.9745	alpha-2	complex V	b) oxidative phosphorylation	mitochondrion, plastid
80	1955	461	1526.3	B7FTS9	ALFDLEK;ALSYPDGFDAHR;DSNAIVGNFADR;ESDSSTVVHVK;GLEETAYQDGAISFIR;KALFDLEK;MSDPTEHDANPATGK;SFRNDIAR;SLGVGLNR;VFVEETVK;VFVEETVKESDSSTVVHVK	11	15.2	68.779	Uncharacterized protein	AT4G31110	0.032	88.7589	Wall-associated kinase family	signal transduction	i) other metabolic pathways	plasma membrane
80	1955	461	1198.4	B5Y536	LPFCQPPDGPR;MASENLGEFLTGNK;VVAFAVEPLSVK;YAGGFPIGFLAK	4	7.5	73.663	Transmembrane 9 superfamily member	AT3G13772	0	74.2375	transmembrane nine 7	other processes	i) other metabolic pathways	golgi
80	1955	461	720.23	B7FWZ2	DLNSVLASNSVK;DLTALASISR;FSLAPEINR;LGLVASMIR;YQTLQLAR	5	13.4	38.95	Uncharacterized protein (Fragment)	AT5G03900	2e-60	48.1758	Iron-sulphur cluster biosynthesis family	FeS cluster formation	g) protein folding & processing	plastid
80	1955	461	416.78	A0A8J9TUP8	TPLTATVGFPSDTVADVR;TPLTATVGFPSDTVADVREEAEVEVPR	2	6.3	45.791	Major facilitator superfamily (MFS) profile domain-containing protein (Fragment)	AT3G19930	0.54	57.0986	sugar transporter 4	other transporters	c) transport	plasma membrane
80	1955	461	412	A0A8J9X3H5	ASFNTPAFR;LAVLGATSGDTGSAAIAGLR;TGQLTIQGDLLR	3	10.2	43.759	Tryptophan synthase beta chain-like PALP domain-containing protein (Fragment)	AT3G07160	3.5	217.099	glucan synthase-like 10	carbohydrate metabolism	i) other metabolic pathways	plasma membrane
80	1955	461	407.17	B7FPD9	ASEPAFAAVLSQFVYGK;ASEPAFAAVLSQFVYGKK;ASEPAFAAVLSQFVYGKKVSTAK;EGSRFGEFVQLAK;FGEFVQLAK;ISMDDIVK;KLMETPGLK;KLMETPGLKDR;KTGAVTQSVANTAK;LALNAAGGK;LIGCSIGIGGVFLYSIIDNLVKPK;LMETPGLK;LMETPGLKDR;TGAVTQSVANTAK;TGAVTQSVANTAKR;WLCLPIVIGGVILASVK	16	31.2	40.854	Triose phosphate/phosphate translocator	AT5G33320	1e-40	44.2266	phosphoenolpyruvate/phosphate translocator	other transporters	c) transport	plastid
80	1955	461	330.67	Q5EUA2	ALRLPLQDVYK;EHALLAYTLGVK;IGGIGTVPVGR;LPLQDVYK	4	12.1	31.012	Elongation factor 1 alpha (Fragment)	AT5G60390	2e-165	49.5051	GTP binding Elongation factor Tu family	other processes	i) other metabolic pathways	cytosol
80	1955	461	326.64	B7G5H7	ESTLHLVLR;IQDKEGIPPDQQR;TITLDVEPSDTIDNVK;TLSDYNIQK	4	36.7	14.454	Ubiquitin extension protein 1/2	AT3G52590	1e-77	14.7343	Ubiquitin supergroup; Ribosomal protein L40e	other processes	i) other metabolic pathways	nucleus, cytosol
80	1955	461	195.38	B7GEJ8	ALSELTILTASR;NWGDAGQIDLLK	2	5	54.814	Uncharacterized protein	AT1G11680	4e-134	55.4982	CYTOCHROME P450 51G1; putative obtusifoliol 14-alpha demethylase involved in sterol biosynthesis	lipid metabolism	i) other metabolic pathways	endoplasmic reticulum
80	1955	461	186.28	B7G4A0	ADGTPIPFSALSGLAAADAPGIGGQAGILYSVDDSFYSK;ANTVYVFNVDPTDPSNVSFK;AWGEEANPR;DEDLGDGAPPQMPPGSLVVVDK;DNQGGPDAAIKK;DVLPDLAASNGNIYEK;EGGYWIANEGAGTVGDIENPVTTANFVVK;EPDSAVFIGTDYFATADEGDLDGGSR;GNEPEGMTYSTFGDENLLFVLSER;IFTIDVTSFPYAITNEMR;ISLGSMLEVEESTTVEK;LGIYDTTSSTWK;NLLAVASEVDDR;NLLAVASEVDDRGAAIR;QVLPSGVGPEGVTAIPSR;SDTDPTMWSTTLVNLTGLDGLR;SENKGNEPEGMTYSTFGDENLLFVLSER;SSITIYEYAEGTAAYPTLVSNNR;VSPDNQFIAIAIENER;…	21	47.3	83.852	Phytase-like domain-containing protein	AT4G37520	0.41	36.0782	peroxidase superfamily	antioxidants & detoxification	i) other metabolic pathways	extracellular
80	1955	461	91.698	B7FX17	GDILNNFDADSVPANAGR	1	3	63.743	Amino acid transporter transmembrane domain-containing protein	AT5G38820	3e-21	49.6812	Transmembrane amino acid transporter family	other transporters	c) transport	plasma membrane
80	1955	461	86.206	B7G1U9	LVDGVVTSDVSDLYH	1	10.9	15.175	C-CAP/cofactor C-like domain-containing protein (Fragment)	AT4G34490	1e-22	50.9725	cyclase associated protein 1	structure	i) other metabolic pathways	cytosol
80	1955	461	82.57	B7GEA8	LADDAVALIDNYSK	1	2.2	70.502	Transmembrane protein	AT4G29950	5	93.1832	Ypt/Rab-GAP domain of gyp1p superfamily	signal transduction	i) other metabolic pathways	nucleus
80	1955	461	64.877	B5Y414	ALLWTSNK;DANTGLLTK;FVDQSDGDIQR;GPTPSVIDYYMGLYAK;LEVQAVR;PTASNPIEEATGFSAK;SAVAPYAYFR;SFSDEFTR;SGFPTTPR;TINTIHIPVIR;VFQALDAVR	11	12.3	101.31	SSD domain-containing protein	AT4G38350	2e-23	139.979	Patched family	other processes	i) other metabolic pathways	vacuole
80	1955	461	63.776	B7G7Q5	SGLALLASTPALAR	1	2.2	73.689	Uncharacterized protein	AT1G49950	2e-05	33.0184	telomere repeat binding factor 1	cell cycle	i) other metabolic pathways	nucleus
80	1955	461	62.914	A0A6B9XNC3	AAEQVVFGDPEITTGASNDLQQVTNIAR;FLEYLEMGWVK;GVLLVGPPGTGK;LIAYHEVGHAIVGSVLENHDEVEK;LINQYTVLPVKN;LLDAETIDGLEFR;LLDAETIDGLEFRK;NKPFAEDVSLVQLANR;QITVGLPDR;TFNVIGFEEVQSKPEVSANVSSSR;TPGFSGADLANLLNEAAILATR;VDILDAALLRPGR;VEIPVGTSQLIQK;VVIDLVVEK	14	33.2	68.465	ATP-dependent zinc metalloprotease FtsH	AT2G30950	0	74.1618	cell division protein	cell division	i) other metabolic pathways	plastid
80	1955	461	47.492	Q5D708	FLTDLSISR	1	1.8	57.058	Uncharacterized AAA domain-containing protein ycf46	AT5G03340	1e-25	89.963	ATPase, AAA-type, CDC48 protein	other processes	i) other metabolic pathways	cytosol
80	1955	461	31.541	A0A8J9SGH1	ETPSMFVLR	1	2	49.336	UDP-glucose 6-dehydrogenase (Fragment)	AT1G26570	0	52.9747	UDP-glucose dehydrogenase 1	carbohydrate metabolism	i) other metabolic pathways	extracellular
80	1955	461	5.006	B7G6B3	TEKELPKSK	1	1.4	70.472	USP8 dimerisation domain-containing protein	AT1G18190	0.076	74.7913	golgin candidate 2	structure	i) other metabolic pathways	golgi
81	1989	596	7228	A0T0B2	ADIPFRR;AGPMNKGDGIAEAWLGHPIFR;DVFTGIGAEVTEQVEFGVFQK;GDGIAEAWLGHPIFR;IPDKLAFYDYIGNNPAK;KSQLGEVFEFDR;KSQLGEVFEFDRTSLESDGVFR;LAFYDYIGNNPAK;MPAFFETFPVILVDK;MPAFFETFPVILVDKDGIIR;QGMFVMPFMTR;QVEASVSEGLSESQAWSR;RMPAFFETFPVILVDK;RMPAFFETFPVILVDKDGIIR;SQLGEVFEFDR;SQLGEVFEFDRTSLESDGVFR;TGEPALDLPK;TIFRDVFTGIGAEVTEQVEFGVFQK;TSLESDGVFR;VHTVVLNDPGR;YQWDSGYFQQEIER;YSIEQVGVTVDFYGGK	8	16.9	56.399	Photosystem II CP47 reaction center protein	ATCG00680	0	56.0402	PsbB, CP47	photosystem II	a) photophosphorylation	plastid
81	1989	596	3214.2	A0T096	AAEYMTHAPLGSLNSVGGVATEINSVNYVSPR;ANEPVLSMRPID;APWVEPLR;APWVEPLRGPNGLDINK;DIESTGFAWWSGNAR;GPNGLDINK;LGANVSSAQGPTGLGK;LITTPTLNPIVIFGYVFR;NDIQPWQER;RAAEYMTHAPLGSLNSVGGVATEINSVNYVSPR;SPSGEIIFGGETMR;SPSGEIIFGGETMRFWDLR	0	0	51.662	Photosystem II CP43 reaction center protein	ATCG00280	0	51.8707	PsbC, CP43	photosystem II	a) photophosphorylation	plastid
81	1989	596	3160.4	B7FQZ6	AMGSSLTVGVPGEAK;ANAIDFCVVGPAQTK;AYFTATGVPAPK;TYGGFVDAVCDK;VEGFDFSTSAVK	5	16	45.502	Uncharacterized protein	AT2G03120	0.33	38.3413	signal peptide peptidase	proteases	g) protein folding & processing	ER
81	1989	596	2553.7	B7FTS9	ALFDLEK;ALSYPDGFDAHR;DSNAIVGNFADR;ESDSSTVVHVK;GLEETAYQDGAISFIR;KALFDLEK;MSDPTEHDANPATGK;SFRNDIAR;SLGVGLNR;VFVEETVK;VFVEETVKESDSSTVVHVK	11	15.2	68.779	Uncharacterized protein	AT4G31110	0.032	88.7589	Wall-associated kinase family	signal transduction	i) other metabolic pathways	plasma membrane
81	1989	596	1496.2	B7G018	DVCSGQILFDDAGKPR;LYMIAYNLYDGEVLSQGK;NSEGANNLWYAGFQGFDEEGKPK;SLPEALTK;TSVWLTR	5	14.4	56.887	Lysophospholipid acyltransferase	AT1G12640	3e-46	52.1553	MBOAT (membrane bound O-acyl transferase) family	other processes	i) other metabolic pathways	ER
81	1989	596	1234.3	B7GAX8	AAIDVVGNPLGK;DVLMVTAPK;FLFSSPYIR;LPANFAAPLAIVR;SGAEVIPFIK;TYCNLPVAIGFTGVYAK	6	11.5	65.753	ADP,ATP carrier protein	AT1G15500	0	67.5338	nucleotide transporter 1	other transporters	c) transport	plastid
81	1989	596	663.1	B7GCR1	AAIYNLYR;NFNVLLLGR	2	4.3	43.291	Molybdate-anion transporter (Fragment)	AT1G64650	3e-87	50.6609	Molybdate-anion transporter (Fragment)	other transporters	c) transport	golgi
81	1989	596	544.06	B7G4H1	AFGLISCSK;ELPEDMAYLK;ELPEDMAYLKEHMKR;HVPLEAAR;IIISNSK;LEQMLPLTLGANIGTTLTAILSALVSASK;LIEHTGLPEDEDVPAK;LIEHTGLPEDEDVPAKDESPDTSDAEVDA;LLLGMSTR;MVDPLTDK;MVDPLTDKIIISNSK;NVNLEDGDSWDGPIK;NVNLEDGDSWDGPIKK;QGIYMIMGANIGTSVTNTIVAMGQMGDGDQLER;TSGDCPAFFQGDASAK;VVIKELPEDMAYLK	13	18.5	65.728	Uncharacterized protein	AT2G33130	0.34	11.3911	ralf-like 18	other processes	i) other metabolic pathways	extracellular
81	1989	596	415.01	A0A8J9X2T2	NPLLSNAVLASR	1	5.8	21.958	Uncharacterized protein (Fragment)	AT3G13180	6.1	58.3487	NOL1/NOP2/sun family protein / antitermination NusB domain-containing	other processes	i) other metabolic pathways	plastid
81	1989	596	379.59	B7FPD9	ASEPAFAAVLSQFVYGK;ASEPAFAAVLSQFVYGKK;ASEPAFAAVLSQFVYGKKVSTAK;EGSRFGEFVQLAK;FGEFVQLAK;ISMDDIVK;KLMETPGLK;KLMETPGLKDR;KTGAVTQSVANTAK;LALNAAGGK;LIGCSIGIGGVFLYSIIDNLVKPK;LMETPGLK;LMETPGLKDR;TGAVTQSVANTAK;TGAVTQSVANTAKR;WLCLPIVIGGVILASVK	16	31.2	40.854	Triose phosphate/phosphate translocator	AT5G33320	1e-40	44.2266	phosphoenolpyruvate/phosphate translocator	other transporters	c) transport	plastid
81	1989	596	290.94	B7FUA4	AAVTLSSDPINPIVFGPGPNEEFFR;AFDRPITELVTLSR;AFGQATGEVR;ASFAPMEQGNGVFLSPDGSMVVAIASNCLVR;DNVVPSLGAR;GNSDFSETTIISTSPSDASPYGEGIVSGR;VIMGDIDTGDVLMTSEVLAGSSAGSPQTTLDGR	7	28.7	55.136	Uncharacterized protein	AT5G25980	0.15	53.4254	glucoside glucohydrolase 2; myrosinase (thioglucoside glucohydrolase)	carbohydrate metabolism	i) other metabolic pathways	extracellular
81	1989	596	201.92	B7G5H7	ESTLHLVLR;IQDKEGIPPDQQR;TITLDVEPSDTIDNVK;TLSDYNIQK	4	36.7	14.454	Ubiquitin extension protein 1/2	AT3G52590	1e-77	14.7343	Ubiquitin supergroup; Ribosomal protein L40e	other processes	i) other metabolic pathways	nucleus, cytosol
81	1989	596	193.72	B7S423	AIEDAPEDNELAAWR;LGEYGTVLELMYAVR;MHLLSFVR;TQLAPSIAR	4	21.6	24.917	Alternative oxidase (Fragment)	AT3G27620	4e-52	37.8186	AOX 1C	alternative oxidoreductases	b) oxidative phosphorylation	mitochondrion
81	1989	596	193.31	B7GBF0	CPAFFQADASAK;DLSPDTSDSDEVAA;ELPEDMIYLK;FGLISCNK;IITAVAK;KFGLISCNK;LIEHTGLPEDEEAGEAK;LIEHTGLPEDEEAGEAKDLSPDTSDSDEVAA;LVIKELPEDMIYLK;MEATEAEVK;MLLGMSTR;MVDPLSDMVIISNSK;NVNLEDGESWDGPIK;NVNLEDGESWDGPIKK;QGIYMIMGANIGTSVTNTIVAMGQMGDGDQLER;SAENPEVENLK;SAENPEVENLKMEATEAEVK	16	22.6	62.879	Uncharacterized protein	AT2G34030	1.2	63.7013	Calcium-binding EF-hand family	other processes	i) other metabolic pathways	extracellular
81	1989	596	157.43	B7FRI1	LMHVDLIDVTR;TASIDGGYDYAQEQFRGDGPLSVSR;VAFDVVVR	3	5.8	79.605	PDZ domain-containing protein	AT3G24550	0.01	69.2755	proline extensin-like receptor kinase 1	signal transduction	i) other metabolic pathways	plasma membrane
81	1989	596	142.37	A0A8J9T7T8	ISGLIYEETR;TVTAMDVVYALK;VFLENVIR	3	50.8	6.7357	Histone H4 (Fragment)	AT1G07660	4e-35	11.4102	Histone superfamily protein	nucleic acid metabolism - general	d) nucleic acid biosynthesis & processing	nucleus
81	1989	596	114.94	B7FSP2	ILGLPITPEGK	1	2	58.315	ADP,ATP carrier protein	AT1G15500	0.002	67.5338	ATP/ADP transporter	other transporters	c) transport	plastid
81	1989	596	85.059	B7S441	IVSLFDK;IVYPPFTEVSVDEAR;LSCFMWQR;NFYIMAPSAEILATVVQK;SGSLQLNPAILIR	5	9.4	71.374	Sodium/calcium exchanger membrane region domain-containing protein	AT1G08960	2e-07	59.8046	cation exchanger 11; potassium-dependent sodium-calcium exchanger like	other transporters	c) transport	plasma membrane
81	1989	596	54.839	B7FW24	DIVFANTDDMIK	1	3.1	43.206	Aminoacyl-transfer RNA synthetases class-II family profile domain-containing protein	AT5G16230	7.9	45.8628	Plant stearoyl-acyl-carrier-protein desaturase family protein	fatty acid metabolism	i) other metabolic pathways	plastid
81	1989	596	51.672	B7G878	AGFAGDDAPR;DLTDYLMK;SFELPDGNIIVIGNER;SVFPSLIGR;VAPEAHPVLLTEAPQNPK	5	16.2	41.79	Actin/actin like protein	AT3G12110	0	41.677	actin	structure	i) other metabolic pathways	cytosol
81	1989	596	51.312	B7G4F8	AYGGVGDASVVSSAGGTLGENTR;LGVVIDTPDDGAPVVHAVK;LIAVDDQDVTAMTAIK;TVGSGGGYGDQSVATVDYDYSK;VGDKLIAVDDQDVTAMTAIK;VIDSNPLSPPDLIVAPFLLSDINR	6	18.5	59.474	PDZ domain-containing protein	AT3G24550	0.008	69.2755	proline extensin-like receptor kinase 1	signal transduction	i) other metabolic pathways	plasma membrane
82	1843	926	77291	B7FPD9	ASEPAFAAVLSQFVYGK;ASEPAFAAVLSQFVYGKK;ASEPAFAAVLSQFVYGKKVSTAK;EGSRFGEFVQLAK;FGEFVQLAK;ISMDDIVK;KLMETPGLK;KLMETPGLKDR;KTGAVTQSVANTAK;LALNAAGGK;LIGCSIGIGGVFLYSIIDNLVKPK;LMETPGLK;LMETPGLKDR;TGAVTQSVANTAK;TGAVTQSVANTAKR;WLCLPIVIGGVILASVK	16	31.2	40.854	Triose phosphate/phosphate translocator	AT5G33320	1e-40	44.2266	phosphoenolpyruvate/phosphate translocator	other transporters	c) transport	plastid
82	1843	926	1125.8	B5Y3C9	AASEEFYIDDER;AASEEFYIDDERR;AYLDSKPVNDR;DALGNDIMAK;EDKTLETYGLNAVCTHLGCVVPWSAASNK;FMCPCHGSQYAPDGAVVR;GDATYLIVK;GDATYLIVKEDK;GDATYLIVKEDKTLETYGLNAVCTHLGCVVPWSAASNK;GPAPLPLALAHCDVGEDGK;GPAPLPLALAHCDVGEDGKIMFSPWTESDFR;IMFSPWTESDFR;SLAQGLKGDATYLIVK;SLAQGLKGDATYLIVKEDK;TLETYGLNAVCTHLGCVVPWSAASNK	14	71.9	18.965	plastoquinol--plastocyanin reductase	AT4G03280	4e-63	24.3674	PetC, Rieske-FeS-protein	cytochrome b6f complex	a) photophosphorylation	plastid
82	1843	926	755.58	B7GC30	ENCYYCVPQYK;EVNTEAELLTVK;FFCPLISPFVTVVK	3	14.5	28.013	Phospholipid scramblase	AT3G28700	5.5	51.9828	phospholipid scramblase	other transporters	c) transport	mitochondrion
82	1843	926	477.75	B7GBK8	ADSLVDSFVR;ALAEIIDDAR	2	5.6	39.276	Uncharacterized protein	AT2G26450	0.54	68.6045	Plant invertase/pectin methylesterase inhibitor superfamily	carbohydrate metabolism	i) other metabolic pathways	extracellular
82	1843	926	278.25	A0A6B9XN59	GGESVGQSTLTR;IVTGVPAAVPIVGEPLVLILR;LEVQAIADDISSK;NKVYDWFEER;NKVYDWFEERLEVQAIADDISSK;VYDWFEER;VYDWFEERLEVQAIADDISSK;VYLTGGFK;WSASMMVLMMVLHVFR	9	37.2	23.992	Cytochrome b6	ATCG00720	2e-136	24.154	PetB	cytochrome b6f complex	a) photophosphorylation	plastid
82	1843	926	99.252	B7GA37	ASAQPTTDLASLPR;ASTDVSGWGVSAR;LNLEDNDRDVVINYNNDKTNVK;LTASADNQEVTISQQVDGDNR;SNGDISVEWER	4	19.8	32.141	Uncharacterized protein	AT2G38510	3.5	52.5372	MATE (Multidrug And Toxic Compound Extrusion) efflux family	antioxidants & detoxification	i) other metabolic pathways	plasma membrane
82	1843	926	43.991	B7GDE6	DLLNDDYTSSVVLK;FADLSKGPK;GADLGVDYTK;GPKDLLNDDYTSSVVLK;NAGPVAVTIETTR;NAGPVAVTIETTRGDDGALTSK;SAATIGLLYK;VCDVLGVGAAFK;VGGDAAYNLSGSK;VVMTASGSVTGADFSTFKPGFQIAM	10	43.6	27.078	Uncharacterized protein	AT5G15090	2e-07	29.2124	VDAC3 (voltage dependent anion channel 3)	VDAC oligomers	c) transport	mitochondrion
83	1843	989	87713	B7FPD9	ASEPAFAAVLSQFVYGK;ASEPAFAAVLSQFVYGKK;ASEPAFAAVLSQFVYGKKVSTAK;EGSRFGEFVQLAK;FGEFVQLAK;ISMDDIVK;KLMETPGLK;KLMETPGLKDR;KTGAVTQSVANTAK;LALNAAGGK;LIGCSIGIGGVFLYSIIDNLVKPK;LMETPGLK;LMETPGLKDR;TGAVTQSVANTAK;TGAVTQSVANTAKR;WLCLPIVIGGVILASVK	16	31.2	40.854	Triose phosphate/phosphate translocator	AT5G33320	1e-40	44.2266	phosphoenolpyruvate/phosphate translocator	other transporters	c) transport	plastid
83	1843	989	966.16	B7GDE6	DLLNDDYTSSVVLK;FADLSKGPK;GADLGVDYTK;GPKDLLNDDYTSSVVLK;NAGPVAVTIETTR;NAGPVAVTIETTRGDDGALTSK;SAATIGLLYK;VCDVLGVGAAFK;VGGDAAYNLSGSK;VVMTASGSVTGADFSTFKPGFQIAM	10	43.6	27.078	Uncharacterized protein	AT5G15090	2e-07	29.2124	VDAC3 (voltage dependent anion channel 3)	VDAC oligomers	c) transport	mitochondrion
83	1843	989	591.25	B7G544	VNYALYLLATGAR;WSFDDIEIR	2	9.8	25.379	Small ribosomal subunit protein uS7 domain-containing protein	AT2G37270	4e-107	22.9919	ribosomal protein 5B;One of two genes encoding the ribosomal protein S5	translation	d) nucleic acid biosynthesis & processing	cytosol
83	1843	989	93.152	B5Y3C9	AASEEFYIDDER;AASEEFYIDDERR;AYLDSKPVNDR;DALGNDIMAK;EDKTLETYGLNAVCTHLGCVVPWSAASNK;FMCPCHGSQYAPDGAVVR;GDATYLIVK;GDATYLIVKEDK;GDATYLIVKEDKTLETYGLNAVCTHLGCVVPWSAASNK;GPAPLPLALAHCDVGEDGK;GPAPLPLALAHCDVGEDGKIMFSPWTESDFR;IMFSPWTESDFR;SLAQGLKGDATYLIVK;SLAQGLKGDATYLIVKEDK;TLETYGLNAVCTHLGCVVPWSAASNK	14	71.9	18.965	plastoquinol--plastocyanin reductase	AT4G03280	4e-63	24.3674	PetC, Rieske-FeS-protein	cytochrome b6f complex	a) photophosphorylation	plastid
84	1906	1126	119970	B7FR60	AQIGWVEPENVPPGK;AQIGWVEPENVPPGKPGLLR;DDYVPGDIGFDPLGLKPSDAQALK;DLAGVVAPTGFFDPAGFAAR;LAMLAAAGCMAQELANGK;YREAEVTHGR	6	45.3	21.177	Protein fucoxanthin chlorophyll a/c protein	AT1G29930	2e-14	28.2427	Protein fucoxanthin chlorophyll a/c protein	photosystem I	a) photophosphorylation	plastid
84	1906	1126	736.3	B7G955	DFVGGEFPGDLR;LPGNIDLSGTK;NNYIDFGWDSFDDATK;NNYIDFGWDSFDDATKAR;RTIELNQGR;TIELNQGR	6	24.4	22.1	Protein fucoxanthin chlorophyll a/c protein	AT2G40100	1e-05	30.2132	Protein fucoxanthin chlorophyll a/c protein	photosystem I	a) photophosphorylation	plastid
84	1906	1126	718.31	B7G5M5	GAAGALLVYDITR;LQIWDTAGQESFR;TAFNVEQAFLK;YIIIGDTGVGK	4	22.9	23.426	Uncharacterized protein	AT4G17170	3e-109	23.1656	RAB GTPase homolog B1C	signal transduction	i) other metabolic pathways	vacuole
84	1906	1126	433.38	B7G0T9	MSSSGSLNLAGIK;NYVGTLFSR	2	9.6	25.35	PRA1 family protein	AT1G55190	0.002	21.0729	PRA1 (Prenylated rab acceptor) family protein	vesicle trafficking	i) other metabolic pathways	vacuole
84	1906	1126	380.45	B7G312	LQLWDTAGQER;SLIPSYIR	1	3.4	25.526	Uncharacterized protein	AT5G10260	2e-100	23.1346	RAB GTPase homolog H1E	signal transduction	i) other metabolic pathways	peroxisome
84	1906	1126	310.72	B7G8A9	FADDTYTESYISTIGVDFK;GAHGIIVVYDVTDAESFNNVK;LLLIGDSGVGK;TSSNVEQAFLTMASQIK	4	33.5	22.571	Uncharacterized protein	AT5G47200	1e-114	22.3144	Ras-related protein Rab	signal transduction	i) other metabolic pathways	n.i.
84	1906	1126	162.93	B7G0Q2	VAAIVGAGPGNGAAFAR	1	7.2	25.026	Uncharacterized protein	AT3G50560	1e-23	29.348	NAD(P)-binding Rossmann-fold superfamily protein	other processes	i) other metabolic pathways	mitochondrion
84	1906	1126	145.34	A0A8J9T7T8	ISGLIYEETR;TVTAMDVVYALK;VFLENVIR	3	50.8	6.7357	Histone H4 (Fragment)	AT1G07660	4e-35	11.4102	Histone superfamily protein	nucleic acid metabolism - general	d) nucleic acid biosynthesis & processing	nucleus
84	1906	1126	144.81	B7GAS4	AVPFLPRPINLDGSSPGDQGFDPFYLSSIPK;DAGDFGFDGGLLK	2	17.9	26.171	Protein fucoxanthin chl a/c protein	AT3G54890	8e-18	25.9974	Protein fucoxanthin chl a/c protein	photosystem I	a) photophosphorylation	plastid
84	1906	1126	54.442	B7FTW0	NLEIDGLQR	1	2.9	34.776	Uncharacterized protein	AT3G11910	0.63	130.656	ubiquitin-specific protease 13	proteases	g) protein folding & processing	nucleus
84	1906	1126	42.549	B7FTS9	ALFDLEK;ALSYPDGFDAHR;DSNAIVGNFADR;ESDSSTVVHVK;GLEETAYQDGAISFIR;KALFDLEK;MSDPTEHDANPATGK;SFRNDIAR;SLGVGLNR;VFVEETVK;VFVEETVKESDSSTVVHVK	11	15.2	68.779	Uncharacterized protein	AT4G31110	0.032	88.7589	Wall-associated kinase family	signal transduction	i) other metabolic pathways	plasma membrane
84	1906	1126	36.662	B7G4H1	AFGLISCSK;ELPEDMAYLK;ELPEDMAYLKEHMKR;HVPLEAAR;IIISNSK;LEQMLPLTLGANIGTTLTAILSALVSASK;LIEHTGLPEDEDVPAK;LIEHTGLPEDEDVPAKDESPDTSDAEVDA;LLLGMSTR;MVDPLTDK;MVDPLTDKIIISNSK;NVNLEDGDSWDGPIK;NVNLEDGDSWDGPIKK;QGIYMIMGANIGTSVTNTIVAMGQMGDGDQLER;TSGDCPAFFQGDASAK;VVIKELPEDMAYLK	13	18.5	65.728	Uncharacterized protein	AT2G33130	0.34	11.3911	ralf-like 18	other processes	i) other metabolic pathways	extracellular
85	2118	307	122200	B7FUA4	AAVTLSSDPINPIVFGPGPNEEFFR;AFDRPITELVTLSR;AFGQATGEVR;ASFAPMEQGNGVFLSPDGSMVVAIASNCLVR;DNVVPSLGAR;GNSDFSETTIISTSPSDASPYGEGIVSGR;VIMGDIDTGDVLMTSEVLAGSSAGSPQTTLDGR	7	28.7	55.136	Uncharacterized protein	AT5G25980	0.15	53.4254	glucoside glucohydrolase 2; myrosinase (thioglucoside glucohydrolase)	carbohydrate metabolism	i) other metabolic pathways	extracellular
85	2118	307	35282	B7G571	DLTAGSGADIVK;DLTAGSGADIVKDGECK;EVHMPLTR;ISTATGTALSVDGYGLK;ISTATGTALSVDGYGLKDLTAGSGADIVK;LVTNPCLFLAR;SDMTGNNFAGDILTFK;SDMTGNNFAGDILTFKDR;SPDGIATVEYEGVNYVLLAEEGSDFDLGDYEEK;SSPGTPTLLSEIDAGNSPDAMK;TFNLSPSSR;TGSSDHTETVDGLA;TVLLNTFTDEYLLGR;VLMYETVKR;WILVSNDDR	15	25.2	77.375	Uncharacterized protein	AT1G48480	0.002	71.1353	receptor-like kinase 1 (RKL1)	signal transduction	i) other metabolic pathways	plasma membrane
85	2118	307	13854	B7FTS9	ALFDLEK;ALSYPDGFDAHR;DSNAIVGNFADR;ESDSSTVVHVK;GLEETAYQDGAISFIR;KALFDLEK;MSDPTEHDANPATGK;SFRNDIAR;SLGVGLNR;VFVEETVK;VFVEETVKESDSSTVVHVK	11	15.2	68.779	Uncharacterized protein	AT4G31110	0.032	88.7589	Wall-associated kinase family	signal transduction	i) other metabolic pathways	plasma membrane
85	2118	307	8201.1	B7G1L3	FVSPDDELTCGEIELDFR;FVSPDDELTCGEIELDFRK;GPLASSWYSYVAESDGCLTAK;INAVTGTTYYFMVAGYDNDEPGGR	4	13.8	46.895	Uncharacterized protein	AT5G56890	4.6	119.251	QQT2, organization of microtubules during cell division	cell cycle	i) other metabolic pathways	nucleus
85	2118	307	1996.1	B7FVY4	ELNVNAIR;GEFIISVFSK;IPVGLAVADVER;KIPVGLAVADVER;SEVTECPEQFPALSSFDWSSDSVISR;VNAMSPWPFEEFGSGR	6	13.4	59.859	Glycoside hydrolase	AT1G47330	1.5	57.9332	CBS domain-containing protein with a domain of unknown function (DUF21)	carbohydrate metabolism	i) other metabolic pathways	plasma membrane
85	2118	307	893.73	B7G4A0	ADGTPIPFSALSGLAAADAPGIGGQAGILYSVDDSFYSK;ANTVYVFNVDPTDPSNVSFK;AWGEEANPR;DEDLGDGAPPQMPPGSLVVVDK;DNQGGPDAAIKK;DVLPDLAASNGNIYEK;EGGYWIANEGAGTVGDIENPVTTANFVVK;EPDSAVFIGTDYFATADEGDLDGGSR;GNEPEGMTYSTFGDENLLFVLSER;IFTIDVTSFPYAITNEMR;ISLGSMLEVEESTTVEK;LGIYDTTSSTWK;NLLAVASEVDDR;NLLAVASEVDDRGAAIR;QVLPSGVGPEGVTAIPSR;SDTDPTMWSTTLVNLTGLDGLR;SENKGNEPEGMTYSTFGDENLLFVLSER;SSITIYEYAEGTAAYPTLVSNNR;VSPDNQFIAIAIENER;…	21	47.3	83.852	Phytase-like domain-containing protein	AT4G37520	0.41	36.0782	peroxidase superfamily	antioxidants & detoxification	i) other metabolic pathways	extracellular
85	2118	307	705.42	B7G8M5	ATMDTHTAEYIGFSPETLLTDFATAR;DQFVLPIWETIDLQDYR;IDVTGLPSNTQFVYVFSDGQQVSDIGLTK;VADIEWNLDDYGGFYAER;VTVTAASDFTAK;YTPVNVDDEITLEFR	6	14.8	86.128	Alkaline phosphatase	AT3G47810	1.9	20.9695	Calcineurin-like metallo-phosphoesterase superfamily protein;Homolog of yeast retromer subunit VPS29. Part of a retromer-like protein complex involved in endosome to lysosome protein transport.	redox homeostasis	i) other metabolic pathways	golgi, cytosol
85	2118	307	581.93	B7G5H7	ESTLHLVLR;IQDKEGIPPDQQR;TITLDVEPSDTIDNVK;TLSDYNIQK	4	36.7	14.454	Ubiquitin extension protein 1/2	AT3G52590	1e-77	14.7343	Ubiquitin supergroup; Ribosomal protein L40e	other processes	i) other metabolic pathways	nucleus, cytosol
85	2118	307	420.93	B7FR60	AQIGWVEPENVPPGK;AQIGWVEPENVPPGKPGLLR;DDYVPGDIGFDPLGLKPSDAQALK;DLAGVVAPTGFFDPAGFAAR;LAMLAAAGCMAQELANGK;YREAEVTHGR	6	45.3	21.177	Protein fucoxanthin chlorophyll a/c protein	AT1G29930	2e-14	28.2427	Protein fucoxanthin chlorophyll a/c protein	photosystem I	a) photophosphorylation	plastid
85	2118	307	413.57	B7GBX3	FNLPSLTVADGPHGVR;FVVDAVVDER;LAETFPIVQEDILADR;NFEYFSEDPLVSAK	4	6.4	96.484	beta-glucosidase	AT1G02640	2e-47	82.9896	beta-glucosidase	other processes	i) other metabolic pathways	n.i.
85	2118	307	391.31	B7FYK0	AAFGVTFIQGYGLTETCAGLTIQDFTDTR;AYPPTPPK;DVEGNPIFGR;EFGPDTTWK;GNIAGVPIASVEVK;GVTIVSFDEFCASGDTK;HGFDTPLFK;LAVSGGGPLNTEVQDFIR;LESTPDVGDK;PGMETLYDITK;SLSATGAYPIGALEQFSPTIMVAVPK;TVPVADDESHRVDPR;TYAQVGQQANQFGAALR;VHQASPVAQMLVETGFAWR;YIVYTDDLVAPNETIEMPK	15	32	79.032	Long chain acyl-coa synthetase	AT2G04350	7e-109	78.3475	long-chain acyl-CoA synthetase 1	fatty acid metabolism	i) other metabolic pathways	plastid
85	2118	307	389.23	B7FRT1	ALLSQTIR;FDETVDSAWWHR;LFIPLDQGQLK;NVAAAGLFPSLHDK;SPLEYTACFR;SVTLAGLLVPAPTITR	6	11.7	65.115	1,3-beta-glucanosyltransferase	AT1G53990	4.8	41.112	GDSL-motif lipase 3	fatty acid metabolism	i) other metabolic pathways	extracellular
85	2118	307	356.95	B7FYQ0	LFGLTYASR;SAGVAAAAAPVGLFGR;SAMESPVCLSSIQER	3	7	59.895	Uncharacterized protein	AT1G66150	0.56	102.393	transmembrane kinase 1	signal transduction	i) other metabolic pathways	plasma membrane
85	2118	307	315.07	B7FXX6	AAAHWESLEYGSK;AAMPALANAMVIGDK;AAMPALANAMVIGDKR;AGETCTLIYTSGTTGPPK;AHLALGFDR;AVMITNDNITWTIETLMGR;CIQFYVSAAPIEVK;CSVPVYTFEGFLDLGK;CSVPVYTFEGFLDLGKDVSDTDLK;ELIITAGGENVAPVLIEDELK;EVRPTVFFGVPR;FADTIDAMYA;HIFAGYMGMPDK;IKELIITAGGENVAPVLIEDELK;KPSGFISITGR;LTGNALEAAK;MGNEGIASLPPK;MLSTWAK;NLPNLTALVMYGTDSIPEDVK;PTVFFGVPR;QGQDVADVAWTK;SGSPFMLFLAK;SSLPLSTSEASQEVAIR;VGTVGRPLIGTETK;VGTVGRPLIGTETKIDEATGELCYR;WAL…	24	44	72.762	Long chain acyl-coa synthetase	AT5G27600	4e-43	77.3574	long-chain acyl-CoA synthetase 4	fatty acid metabolism	i) other metabolic pathways	plastid
85	2118	307	224.2	B5Y5B4	FENNQYPGRPATPALILSSSR;PATPALILSSSR;YTLCPNTVYAIGR	3	8.7	41.774	Right handed beta helix domain-containing protein	AT2G15740	8	38.0051	RNA regulation of transcription	transcription	d) nucleic acid biosynthesis & processing	nucleus
85	2118	307	215.73	B7GEN5	AAFAFPTHALK;LALEIVQQTR;SLDLGPDIGVLPNR;VVDIPIVATNR	4	5.6	89.34	Uncharacterized protein	AT2G06050	4e-16	42.6937	oxophytodienoate-reductase 3 (jasmonate biosynthesis)	signal transduction	i) other metabolic pathways	peroxisome
85	2118	307	209.34	B5Y4Q1	EAVLEQVAMSK;EVLLLSSLSSAR;FVATVGNTAVVTSDFTDDATK;QAAVLILEDR	4	6.1	94.441	ER membrane protein complex subunit 1	AT5G11560	4e-34	108.874	ER membrane protein complex subunit 1; Quinoprotein alcohol dehydrogeanse-like 1	other processes	i) other metabolic pathways	endoplasmic reticulum
85	2118	307	207.16	B7GBD6	FLDTVGVVTFPTTR	1	2.2	71.133	Putative 5-nucleotidase C-terminal domain-containing protein	AT4G34380	2.5	54.3083	Transducin/WD40 repeat-like superfamily protein	assembly	g) protein folding & processing	nucleus
85	2118	307	198.95	B7G3N5	DFNLGDIR;GFATPGLQR;GSETALIDFR;SPSQSFLPDDLYR;VDASTSLLLAIDQGR	5	3.7	163.61	Uncharacterized protein	AT5G64320	2.3	81.9626	Pentatricopeptide repeat (PPR) superfamily protein	PPR complexes	d) nucleic acid biosynthesis & processing	mitochondrion
85	2118	307	112.14	B7GA13	LTASVIPR	1	0.3	263.53	Uncharacterized protein	AT5G45670	2.6	39.5777	GDSL-like Lipase/Acylhydrolase superfamily	lipid metabolism	i) other metabolic pathways	extracellular
85	2118	307	108.08	B7FUN0	AKIDFLNK;VQIPAEEVIIK	2	7.3	28.929	Cyclic nucleotide-binding domain-containing protein (Fragment)	AT2G20050	2e-18	121.395	protein serine/threonine phosphatase	signal transduction	i) other metabolic pathways	plasma membrane
85	2118	307	105.89	B7G1A7	TYYELENIYSVGLR	1	14.6	10.657	NAD-dependent epimerase/dehydratase domain-containing protein (Fragment)	AT4G30440	2e-13	47.4607	UDP-D-glucuronate 4-epimerase 1; UDP-D-glucuronate 4-epimerase	carbohydrate metabolism	i) other metabolic pathways	golgi
85	2118	307	94.913	B7FT54	DSLEEVASR;FDLNEADALVMR;FSNIEVNR;LDVAFDADGNVLSCNGEVYFPINPSR;LLNNPVLSYNLNPGPDSELNNLGDDSIQPFLIK;TLSNGELLGICGITTK;VAIAAENICHTR;VLEDSVNFFLDPTIGGGGGSFPVSAGLR;WHVDYTAEFGSR	9	23.5	70.911	5-nucleotidase	AT3G29160	5.3	58.6929	SNF1 protein kinase homolog 11	signal transduction	i) other metabolic pathways	plastid
85	2118	307	88.04	B7S4C6	LYDIAPDLVVER;SGGLEVLAGFR;SSFIENWK	3	3.5	98.631	Beta-adaptin appendage C-terminal subdomain domain-containing protein	AT4G23460	0	99.1028	Adaptin family	other transporters	c) transport	endoplasmic reticulum
85	2118	307	81.944	B7FQ00	LVIPAAFSGGSR	1	3.1	40.722	Uncharacterized protein	AT4G40020	0.079	70.0277	Myosin heavy chain-related	structure	i) other metabolic pathways	plasma membrane
85	2118	307	61.562	B7FUB7	FAPEEVSAMVLQK;FELTGIPPAPR;HAVVTVPAYFNDAQR;IINEPTAAAIAYGMDK;ITPSYVAFMPSGER;LEIEDLAEGFDLSETLTR;LVPYEIISDKDKPMIEVIQNEK;MGTVIGIDLGTTYSCVGVFK;NQATINPENTVFDVK;SQTFSTHQDNQNVVLIQVYEGER;VMQYFIK;VQQLISEYFGGK	12	28.2	72.265	ER luminal binding protein	AT5G42020	0	73.5653	HSP70, putative	other HSPs	g) protein folding & processing	ER, mitochondrion
85	2118	307	55.343	A0A8J9X2N7	SSAIQWEAATAEHIR	1	2.2	72.429	PDZ domain-containing protein (Fragment)	AT2G33790	0.007	25.7622	arabinogalactan protein 30	plant development	i) other metabolic pathways	extracellular
85	2118	307	41.734	B7G6N6	IATYLETTSWTR	1	1.6	83.447	GH16 domain-containing protein	AT2G46070	0.81	42.4771	mitogen-activated protein kinase 12	signal transduction	i) other metabolic pathways	nucleus
85	2118	307	37.374	B7G2A6	AEEQQAFLDQNTGLLGIEANWQR;AFHVDDVPK;AGYVDTEDMPAAVPK;ALFEYWDIVAAAR;AYQLTPFVGFR;DAWGMGVEYEGGR;DKQLNMYFLSASLEGQTFDMGR;DLFGIGPK;DYPMLEFNPANK;EGEPFMSSAIAK;FADSDKAVEIAK;FPLFLEGPVR;GGGILPFMDPDVYGR;GGIPTIMGLVDSDATYDEDSR;GGIPTIMGLVDSDATYDEDSRVK;GKLYEEFFSEMK;GLSSSSVDDILDTPQYGFAK;GQAMATFGTESK;GQAMATFGTESKDYPMLEFNPANK;GTTSFQTEPFAPAK;HVLQLDSTYYDSEK;IAGVVTAPGFVK;IDATYFSQGPGNYR;IDATYFSQGPGNYRDVAQNR;IEESGHYCLSFYED…	75	66.9	136.53	Uncharacterized protein	AT2G22120	0.79	36.1342	RING/FYVE/PHD zinc finger superfamily	other processes	i) other metabolic pathways	plasma membrane
85	2118	307	30.748	B7FYL4	CDTADATLIYNNMR;DFNNPSDAPTR;EKEQAEGATFAAALLPFVHK;EQAEGATFAAALLPFVHK;FTPIVTYAPMTK;GNANFGAAFTSGSK;GTAYMSVFMQIIR;IVNLMKVPLVQGVLR;LGLAEAVK;LLADECNLAR;QDNWNLR;QLGLGALNNAR;SSGTAHVNYEVIK;SVAFPSGR;VPLVQGVLR;VTDVAALDLDQNELER	16	24.8	74.555	Uncharacterized protein	AT5G03520	3.9	24.0386	RAB GTPase homolog 8C	signal transduction	i) other metabolic pathways	plasma membrane
85	2118	307	26.575	B7FQ84	DAGAISGLNVLR;DKIPADDKTALEAAIEDAIK;FEDLCMDYFK;GQVDEIVLVGGSTR;IINEPTAAAIAYGLDQKGEEK;LSELLLLDVTPLSLGLETAGGVMTTLIK;LVDYFLQDFK;LVDYFLQDFKR;NAVVTVPAYFNDSQR;TLSSSTQAHIEIDSLFDGIDFNSTITR;TTPSYVAFTETER;VVSGPGGTPIIEVDYK	12	28.6	70.961	Protein heat shock protein Hsp70	AT3G12580	0	71.1054	protein heat shock protein Hsp70	other HSPs	g) protein folding & processing	cytosol
85	2118	307	23.656	B7G7G0	ALFSLWNNALATGDSR;NYFDAFLLK;TSVLLPTVSDVPR;YASDAVLLPTVSDIPR;YSFVYTK	5	17.3	39.292	Calcium/calmodulin-dependent protein kinase II association-domain domain-containing protein	AT4G10925	0.52	26.2553	F-box family	other processes	i) other metabolic pathways	plasma membrane
85	2118	307	23.202	B5Y3D6	DLSGLTAFR;FVAAPAFR	2	2.5	75.509	FAD-binding PCMH-type domain-containing protein	AT4G36400	0.0002	61.4491	(D)-2-hydroxyglutarate dehydrogenase	amino acid metabolism	i) other metabolic pathways	mitochondrion
85	2118	307	9.7653	B7FZS9	LPIIASASEDGTVR	1	1.5	105.92	Coatomer subunit beta	AT1G52360	0	104.472	Coatomer, beta subunit	other transporters	c) transport	golgi
85	2118	307	5.0551	B7FUR4	DAAVTDVFR;FSGTVQPGITLR;VPEVMTATVFK	3	3.2	106.67	Aconitate hydratase B	AT4G13430	5e-16	55.017	IIL1, ATLEUC1, isopropyl malate isomerase large subunit 1	glucosinolate metabolism	i) other metabolic pathways	plastid
86	2118	361	536170	B7FTS9	ALFDLEK;ALSYPDGFDAHR;DSNAIVGNFADR;ESDSSTVVHVK;GLEETAYQDGAISFIR;KALFDLEK;MSDPTEHDANPATGK;SFRNDIAR;SLGVGLNR;VFVEETVK;VFVEETVKESDSSTVVHVK	11	15.2	68.779	Uncharacterized protein	AT4G31110	0.032	88.7589	Wall-associated kinase family	signal transduction	i) other metabolic pathways	plasma membrane
86	2118	361	23792	B7FXX6	AAAHWESLEYGSK;AAMPALANAMVIGDK;AAMPALANAMVIGDKR;AGETCTLIYTSGTTGPPK;AHLALGFDR;AVMITNDNITWTIETLMGR;CIQFYVSAAPIEVK;CSVPVYTFEGFLDLGK;CSVPVYTFEGFLDLGKDVSDTDLK;ELIITAGGENVAPVLIEDELK;EVRPTVFFGVPR;FADTIDAMYA;HIFAGYMGMPDK;IKELIITAGGENVAPVLIEDELK;KPSGFISITGR;LTGNALEAAK;MGNEGIASLPPK;MLSTWAK;NLPNLTALVMYGTDSIPEDVK;PTVFFGVPR;QGQDVADVAWTK;SGSPFMLFLAK;SSLPLSTSEASQEVAIR;VGTVGRPLIGTETK;VGTVGRPLIGTETKIDEATGELCYR;WAL…	24	44	72.762	Long chain acyl-coa synthetase	AT5G27600	4e-43	77.3574	long-chain acyl-CoA synthetase 4	fatty acid metabolism	i) other metabolic pathways	plastid
86	2118	361	7681.5	B5Y5B4	FENNQYPGRPATPALILSSSR;PATPALILSSSR;YTLCPNTVYAIGR	3	8.7	41.774	Right handed beta helix domain-containing protein	AT2G15740	8	38.0051	RNA regulation of transcription	transcription	d) nucleic acid biosynthesis & processing	nucleus
86	2118	361	5657	B7FUA4	AAVTLSSDPINPIVFGPGPNEEFFR;AFDRPITELVTLSR;AFGQATGEVR;ASFAPMEQGNGVFLSPDGSMVVAIASNCLVR;DNVVPSLGAR;GNSDFSETTIISTSPSDASPYGEGIVSGR;VIMGDIDTGDVLMTSEVLAGSSAGSPQTTLDGR	7	28.7	55.136	Uncharacterized protein	AT5G25980	0.15	53.4254	glucoside glucohydrolase 2; myrosinase (thioglucoside glucohydrolase)	carbohydrate metabolism	i) other metabolic pathways	extracellular
86	2118	361	4351.3	B7FYK0	AAFGVTFIQGYGLTETCAGLTIQDFTDTR;AYPPTPPK;DVEGNPIFGR;EFGPDTTWK;GNIAGVPIASVEVK;GVTIVSFDEFCASGDTK;HGFDTPLFK;LAVSGGGPLNTEVQDFIR;LESTPDVGDK;PGMETLYDITK;SLSATGAYPIGALEQFSPTIMVAVPK;TVPVADDESHRVDPR;TYAQVGQQANQFGAALR;VHQASPVAQMLVETGFAWR;YIVYTDDLVAPNETIEMPK	15	32	79.032	Long chain acyl-coa synthetase	AT2G04350	7e-109	78.3475	long-chain acyl-CoA synthetase 1	fatty acid metabolism	i) other metabolic pathways	plastid
86	2118	361	3025.3	B7FUB7	FAPEEVSAMVLQK;FELTGIPPAPR;HAVVTVPAYFNDAQR;IINEPTAAAIAYGMDK;ITPSYVAFMPSGER;LEIEDLAEGFDLSETLTR;LVPYEIISDKDKPMIEVIQNEK;MGTVIGIDLGTTYSCVGVFK;NQATINPENTVFDVK;SQTFSTHQDNQNVVLIQVYEGER;VMQYFIK;VQQLISEYFGGK	12	28.2	72.265	ER luminal binding protein	AT5G42020	0	73.5653	HSP70, putative	other HSPs	g) protein folding & processing	ER, mitochondrion
86	2118	361	2806.6	B7FYL4	CDTADATLIYNNMR;DFNNPSDAPTR;EKEQAEGATFAAALLPFVHK;EQAEGATFAAALLPFVHK;FTPIVTYAPMTK;GNANFGAAFTSGSK;GTAYMSVFMQIIR;IVNLMKVPLVQGVLR;LGLAEAVK;LLADECNLAR;QDNWNLR;QLGLGALNNAR;SSGTAHVNYEVIK;SVAFPSGR;VPLVQGVLR;VTDVAALDLDQNELER	16	24.8	74.555	Uncharacterized protein	AT5G03520	3.9	24.0386	RAB GTPase homolog 8C	signal transduction	i) other metabolic pathways	plasma membrane
86	2118	361	1942.7	A0A8J9T1U7	CSVPVYTFEGFLDLGK;CSVPVYTFEGFLDLGKDVSDTDLK;NLPNLTALVMYGTDTIPEDVK	1	12.6	18.464	AMP-dependent synthetase/ligase domain-containing protein (Fragment)	AT4G23850	6e-08	74.5119	AMP-dependent synthetase and ligase family protein	other processes	i) other metabolic pathways	golgi
86	2118	361	1868.8	B7FQ84	DAGAISGLNVLR;DKIPADDKTALEAAIEDAIK;FEDLCMDYFK;GQVDEIVLVGGSTR;IINEPTAAAIAYGLDQKGEEK;LSELLLLDVTPLSLGLETAGGVMTTLIK;LVDYFLQDFK;LVDYFLQDFKR;NAVVTVPAYFNDSQR;TLSSSTQAHIEIDSLFDGIDFNSTITR;TTPSYVAFTETER;VVSGPGGTPIIEVDYK	12	28.6	70.961	Protein heat shock protein Hsp70	AT3G12580	0	71.1054	protein heat shock protein Hsp70	other HSPs	g) protein folding & processing	cytosol
86	2118	361	1308.9	B7FWL9	ISDVSVEQVIAR	1	4.3	31.741	Uncharacterized protein	AT4G20990	3	30.5945	alpha carbonic anhydrase 4	redox homeostasis	i) other metabolic pathways	vacuole
86	2118	361	1156.3	B7G571	DLTAGSGADIVK;DLTAGSGADIVKDGECK;EVHMPLTR;ISTATGTALSVDGYGLK;ISTATGTALSVDGYGLKDLTAGSGADIVK;LVTNPCLFLAR;SDMTGNNFAGDILTFK;SDMTGNNFAGDILTFKDR;SPDGIATVEYEGVNYVLLAEEGSDFDLGDYEEK;SSPGTPTLLSEIDAGNSPDAMK;TFNLSPSSR;TGSSDHTETVDGLA;TVLLNTFTDEYLLGR;VLMYETVKR;WILVSNDDR	15	25.2	77.375	Uncharacterized protein	AT1G48480	0.002	71.1353	receptor-like kinase 1 (RKL1)	signal transduction	i) other metabolic pathways	plasma membrane
86	2118	361	1111.7	B7G9Q2	HSAVLQNALVVLNSGK;LNFDHIFSDTVR	2	4.7	66.455	Solute-binding protein family 5 domain-containing protein	AT4G39460	0.097	34.8635	SAMC1 (S-adenosylmethionine carrier 1)	other transporters	c) transport	plastid
86	2118	361	619.17	A0A8J9SBI4	LASILAATNEAAK;PLPSGYTILQLLR	2	5	58.533	Ancillary SecYEG translocon subunit/Cell division coordinator CpoB TPR domain-containing protein (Fragment)	AT3G04240	2e-10	110.12	Tetratricopeptide repeat (TPR)-like superfamily protein	PPR complexes	d) nucleic acid biosynthesis & processing	nucleus
86	2118	361	507.84	B7FPY8	ELDGLAQTDVSLPFITADASGPK;GVNPDEVVAMGAAIQGGVLK;IAGLEVLR;MLGNFDMVGIPPAPR	4	9.8	72.737	Heat shock protein 70	AT5G09590	0	72.9947	HSP70-2	other HSPs	g) protein folding & processing	mitochondrion
86	2118	361	330.63	B7G4A0	ADGTPIPFSALSGLAAADAPGIGGQAGILYSVDDSFYSK;ANTVYVFNVDPTDPSNVSFK;AWGEEANPR;DEDLGDGAPPQMPPGSLVVVDK;DNQGGPDAAIKK;DVLPDLAASNGNIYEK;EGGYWIANEGAGTVGDIENPVTTANFVVK;EPDSAVFIGTDYFATADEGDLDGGSR;GNEPEGMTYSTFGDENLLFVLSER;IFTIDVTSFPYAITNEMR;ISLGSMLEVEESTTVEK;LGIYDTTSSTWK;NLLAVASEVDDR;NLLAVASEVDDRGAAIR;QVLPSGVGPEGVTAIPSR;SDTDPTMWSTTLVNLTGLDGLR;SENKGNEPEGMTYSTFGDENLLFVLSER;SSITIYEYAEGTAAYPTLVSNNR;VSPDNQFIAIAIENER;…	21	47.3	83.852	Phytase-like domain-containing protein	AT4G37520	0.41	36.0782	peroxidase superfamily	antioxidants & detoxification	i) other metabolic pathways	extracellular
86	2118	361	161.42	B7FT54	DSLEEVASR;FDLNEADALVMR;FSNIEVNR;LDVAFDADGNVLSCNGEVYFPINPSR;LLNNPVLSYNLNPGPDSELNNLGDDSIQPFLIK;TLSNGELLGICGITTK;VAIAAENICHTR;VLEDSVNFFLDPTIGGGGGSFPVSAGLR;WHVDYTAEFGSR	9	23.5	70.911	5-nucleotidase	AT3G29160	5.3	58.6929	SNF1 protein kinase homolog 11	signal transduction	i) other metabolic pathways	plastid
86	2118	361	153.49	B7G6Q6	EAGIGPLAELETFAPK	1	2.2	79.635	GLNA, glutamine synthase	AT5G16570	0.004	38.9889	GLNA, glutamine synthase	amino acid metabolism	i) other metabolic pathways	n.i.
86	2118	361	142.01	B7FQ00	LVIPAAFSGGSR	1	3.1	40.722	Uncharacterized protein	AT4G40020	0.079	70.0277	Myosin heavy chain-related	structure	i) other metabolic pathways	plasma membrane
86	2118	361	137.08	B5Y3D6	DLSGLTAFR;FVAAPAFR	2	2.5	75.509	FAD-binding PCMH-type domain-containing protein	AT4G36400	0.0002	61.4491	(D)-2-hydroxyglutarate dehydrogenase	amino acid metabolism	i) other metabolic pathways	mitochondrion
86	2118	361	135.65	B7S490	DLGGLLAAFDWSK	1	2.7	55.88	alpha-1,2-Mannosidase (Fragment)	AT3G21160	6e-122	65.1396	alpha-mannosidase 2	carbohydrate metabolism	i) other metabolic pathways	golgi
86	2118	361	128.12	U5TRJ3	VVFCATTDIYDVVR	1	2	77.231	Long-chain acyl-CoA synthetase 3	AT5G27600	3e-68	77.3574	long-chain acyl-CoA synthetase 4	fatty acid metabolism	i) other metabolic pathways	plastid
86	2118	361	119.91	B7FVT1	DWLMNVYPGK;IAQAGLDSAYDIFEFVAPDGSATTFR;TIIAAAVGAVNEQK;TPFPLFWLR	4	7.9	81.726	very-long-chain (3R)-3-hydroxyacyl-CoA dehydratase	AT5G10480	1e-22	25.3282	Protein tyrosine phosphatase-like involved in cell division and differentiation	cell cycle	i) other metabolic pathways	endoplasmic reticulum
86	2118	361	114.39	B5Y4T4	AAAVSALTK;ASGSYQESTSTVVQAGYQFLEASLR;IVDAAMLGAIER;MVYLFIK;SIATLAITTLLK;SIVNSIISLIR;SPLALVLLVR;TSILTLLQR;VAVPDFR;VLVGFLSNFLR	10	12.4	100.5	Coatomer subunit gamma	AT4G34450	0	98.4962	gamma-2 coat protein, putative	structure	i) other metabolic pathways	golgi
86	2118	361	79.623	B5Y5N6	AAMGLSEAGFK;AFGGQSLDFGK;AVLELEEFGMPFSR;DEVVPGLFASGESACASVHGANR;DGNFSKDEVVPGLFASGESACASVHGANR;EPIPVLPTVHYNMGGIPTNHYGEVIR;HTLSYFDESTGR;IADGPSDVGFGSIAELDK;IADGPSDVGFGSIAELDKLR;KDHIYLHLDHLPPDLLAER;LGANSLLDIVVFGR;NTVLATGGYGR;QGLSNQDNEFVQFHPTGIYGAGCLITEGCR;TAIDGVVDK;TAIDGVVDKFK;TGHAMLHTLYGR;YAEGHATTADIR	7	16.9	69.791	Succinate dehydrogenase [ubiquinone] flavoprotein subunit, mitochondrial	AT5G66760	0	69.6603	SDH1-1	complex II	b) oxidative phosphorylation	mitochondrion
86	2118	361	29.233	B7G9V1	FLFTATQK;IVDEREIFDSLTSYYR	2	4.1	64.367	VWFA domain-containing protein (Fragment)	AT3G54780	2e-10	74.7186	Zinc finger (C3HC4-type RING finger) family protein	stress response	i) other metabolic pathways	plasma membrane
87	2032	708	74341	B7FSU9	EMAELGESVAADEGPQPITYLAALK;IPMVAQYAVAFGFFK;IYSELFPSAANATAVIV;KEMAELGESVAADEGPQPITYLAALK;PLVPTTDDAVDHLR;PLVPTTDDAVDHLRR;SETKPLVPTTDDAVDHLR;SETKPLVPTTDDAVDHLRR	8	16.2	50.906	Major facilitator superfamily (MFS) profile domain-containing protein	AT1G30560	1e-58	55.092	Major facilitator superfamily	other transporters	c) transport	plasma membrane
87	2032	708	4942.7	B7FTS9	ALFDLEK;ALSYPDGFDAHR;DSNAIVGNFADR;ESDSSTVVHVK;GLEETAYQDGAISFIR;KALFDLEK;MSDPTEHDANPATGK;SFRNDIAR;SLGVGLNR;VFVEETVK;VFVEETVKESDSSTVVHVK	11	15.2	68.779	Uncharacterized protein	AT4G31110	0.032	88.7589	Wall-associated kinase family	signal transduction	i) other metabolic pathways	plasma membrane
87	2032	708	3071.3	A0A8J9SDF0	LQENEDSALSPAAAETVR	1	5	38.611	Uncharacterized protein (Fragment)	AT1G68100	2e-13	50.5856	ZIP metal ion transporter family; member of IAA-alanine resistance protein 1	other transporters	c) transport	ER
87	2032	708	2728.4	A0T096	AAEYMTHAPLGSLNSVGGVATEINSVNYVSPR;ANEPVLSMRPID;APWVEPLR;APWVEPLRGPNGLDINK;DIESTGFAWWSGNAR;GPNGLDINK;LGANVSSAQGPTGLGK;LITTPTLNPIVIFGYVFR;NDIQPWQER;RAAEYMTHAPLGSLNSVGGVATEINSVNYVSPR;SPSGEIIFGGETMR;SPSGEIIFGGETMRFWDLR	0	0	51.662	Photosystem II CP43 reaction center protein	ATCG00280	0	51.8707	PsbC, CP43	photosystem II	a) photophosphorylation	plastid
87	2032	708	1513.3	B7G7G1	AFVHTAAASQLGQMLIK;FKDTSLENVQSDIVQMLNSSVTGQK;GTVYVYGGLAGK;IDELNATVAFDAVAGR;RQDQADLLR;SAGDLLDLMPVK;TGSGILTSLICGVGTK;VAPSQNVEIICVVR;VENVNPMALIYHEK;VGFSNLQNK;VNTGLSGGWSSSK	11	45.1	37.339	Enoyl reductase (ER) domain-containing protein	AT3G45770	8e-17	40.8254	polyketide synthase, enoylreductase family	other processes	i) other metabolic pathways	mitochondrion
87	2032	708	926.31	F1DGN0	AYDFVVR;AYFTSATMIIAIPTGIK;RVPDFPDAFYLFNK;VPDFPDAFYLFNK;WLFSTNHK	5	9.3	54.534	Cytochrome c oxidase subunit 1	ATMG01360	0	57.9998	COX1	complex IV	b) oxidative phosphorylation	mitochondrion
87	2032	708	774.35	A0A8J9TY74	AFSPTTINTGR;APTNILVR;DSALIHVLNR;IIEVDYNVK;SSDPFYWMR;TWIEVSGASAR	6	12.9	49.444	Translocon Sec61/SecY plug domain-containing protein (Fragment)	AT1G29310	0	52.0714	SecY protein transport family protein	other transporters	c) transport	ER
87	2032	708	643.85	A0A8J9TPM7	SLLGAVVPVDAAGIAK	1	9.6	17.274	Uncharacterized protein (Fragment)	AT2G26900	6e-44	43.6102	Sodium Bile acid symporter family	other transporters	c) transport	plastid
87	2032	708	633.08	B7G9N5	ASGVDELSSSYSPDLEK;VALSLLEAGHK;VGIWYGDR;VYNLSGPGPITDR	4	14.2	38.492	NmrA-like domain-containing protein	AT3G18890	0.047	68.3451	NAD(P)-binding Rossmann-fold superfamily protein	other processes	i) other metabolic pathways	plastid
87	2032	708	480.9	B7FRQ8	EEHAAGESLSAVWER;YFDLMATK	2	4.4	56.157	Amino acid transporter transmembrane domain-containing protein	AT3G30390	3e-05	49.5201	Transmembrane amino acid transporter family	other transporters	c) transport	vacuole
87	2032	708	465.37	B7FYN5	ALLALLNISDPIVR;INGQDFLDVVR;KPFSDATMGFFIK;VGSLYPMK	4	11.3	42.559	Uncharacterized protein	AT1G32080	1e-53	54.0199	GATA transcription factor 20	transcription	d) nucleic acid biosynthesis & processing	plastid
87	2032	708	462.06	B7GD40	ALQPSFGAIGASGVYNAK;DGILDVANVAPEK;DGILDVANVAPEKR;LAMTSALVGLGMGVVGAVK	4	8.7	62.292	Amino acid transporter transmembrane domain-containing protein	AT1G80510	2e-19	52.9612	Transmembrane amino acid transporter family protein; close relative of ANT1 (AT3G11900)	other transporters	c) transport	golgi
87	2032	708	444.27	B7GAT6	FPATSDAYPDALR;NPLIGPNDDELGPR;TVVLPVYVMR	3	14.1	27.739	purine-nucleoside phosphorylase (Fragment)	AT1G10350	1.9	38.7589	DNAJ heat shock family	other HSPs	g) protein folding & processing	nucleus
87	2032	708	427.86	B7GBN5	ITFFSHR;SGYRPVPNAQDGDAAVVV;SVPMVSFITR;TLGAINQVSTDSQVR	4	13.4	40.875	Uncharacterized protein	AT4G34419	3.5	14.8984	Single-stranded nucleic acid binding R3H protein	nucleic acid metabolism - general	d) nucleic acid biosynthesis & processing	nucleus
87	2032	708	374.95	A0A8J9SQR0	AFQWIPGFGK;QGLVTDSDGPAAR	2	4.9	51.028	Serine incorporator 3 (Fragment)	AT3G06170	3e-22	44.8797	Serinc-domain containing serine and sphingolipid biosynthesis	lipid metabolism	i) other metabolic pathways	vacuole
87	2032	708	319.34	B7GC30	ENCYYCVPQYK;EVNTEAELLTVK;FFCPLISPFVTVVK	3	14.5	28.013	Phospholipid scramblase	AT3G28700	5.5	51.9828	phospholipid scramblase	other transporters	c) transport	mitochondrion
87	2032	708	285.22	B7GB43	ESLLLVDGWWK;STDLDWSGGEGVLPGR;VIPGDRFEATLTPK;VLGWDVK;YWTEYCEVVPYK	5	13	52.171	7-dehydrocholesterol reductase	AT1G50430	6e-148	49.5937	Ergosterol biosynthesis ERG4/ERG24 family; Mutants are defective in Brassinosteroid biosynthesis	signal transduction	i) other metabolic pathways	ER
87	2032	708	269.71	B7G6D0	AEELIPAEVR;DLSFQEVLMK;NILAAYHELVSSAK;NMIEFIK	4	12.7	34.783	Metacaspase	AT1G02170	2e-38	39.7946	metacaspase	proteases	g) protein folding & processing	n.i.
87	2032	708	213.42	B7FZC1	SAALDLFAK	1	1.8	53.698	Amino acid transporter transmembrane domain-containing protein	AT1G80510	5e-16	52.9612	Transmembrane amino acid transporter family protein; close relative of ANT1 (AT3G11900)	other transporters	c) transport	golgi
87	2032	708	202.63	A0A8J9SXA9	FTPEELEVQSELVR;SRQDDELTELLTK	2	14.7	20.947	Syntaxin N-terminal domain-containing protein (Fragment)	AT1G17020	0.13	41.0414	senescence-related gene 1	stress response	i) other metabolic pathways	cytosol
87	2032	708	198.19	B7G6K6	AALEHPDATVVAVNDPFLTPEYAAYQFK;GILGYTEDAVVSQDFVHDPR;LVDLAIYTSGK;PVSLGINGFGR;SSIVDASAGIALNDNFHK;SSLANLIPASTGAAK;VIAWYDNEWGYSNR;VIPELNGK;VPTADVSMVDLTIR;VPTADVSMVDLTIRTEK;YDSVHGTYAEDVSFEEGYLVVGDKK	11	50	35.418	Glyceraldehyde-3-phosphate dehydrogenase	AT1G13440	6e-150	36.9153	glyceraldehyde-3-phosphate dehydrogenase	glycolysis	h) pyruvate metabolism & TCA cycle	cytosol
87	2032	708	168.29	B7G5H7	ESTLHLVLR;IQDKEGIPPDQQR;TITLDVEPSDTIDNVK;TLSDYNIQK	4	36.7	14.454	Ubiquitin extension protein 1/2	AT3G52590	1e-77	14.7343	Ubiquitin supergroup; Ribosomal protein L40e	other processes	i) other metabolic pathways	nucleus, cytosol
87	2032	708	143.72	B7G571	DLTAGSGADIVK;DLTAGSGADIVKDGECK;EVHMPLTR;ISTATGTALSVDGYGLK;ISTATGTALSVDGYGLKDLTAGSGADIVK;LVTNPCLFLAR;SDMTGNNFAGDILTFK;SDMTGNNFAGDILTFKDR;SPDGIATVEYEGVNYVLLAEEGSDFDLGDYEEK;SSPGTPTLLSEIDAGNSPDAMK;TFNLSPSSR;TGSSDHTETVDGLA;TVLLNTFTDEYLLGR;VLMYETVKR;WILVSNDDR	15	25.2	77.375	Uncharacterized protein	AT1G48480	0.002	71.1353	receptor-like kinase 1 (RKL1)	signal transduction	i) other metabolic pathways	plasma membrane
87	2032	708	137.29	B7FR60	AQIGWVEPENVPPGK;AQIGWVEPENVPPGKPGLLR;DDYVPGDIGFDPLGLKPSDAQALK;DLAGVVAPTGFFDPAGFAAR;LAMLAAAGCMAQELANGK;YREAEVTHGR	6	45.3	21.177	Protein fucoxanthin chlorophyll a/c protein	AT1G29930	2e-14	28.2427	Protein fucoxanthin chlorophyll a/c protein	photosystem I	a) photophosphorylation	plastid
87	2032	708	128.27	B7FU29	ESSEGNELTLASHLIGGSYLLSK;IIMVTSGGMYNYK;SNLESGDLYLDR	3	18.5	28.497	Uncharacterized protein (Fragment)	AT4G09750	2e-54	35.1609	daunorubicin C-13 ketoreductase DnrU	other processes	i) other metabolic pathways	n.i.
87	2032	708	119.02	B7GA13	LTASVIPR	1	0.3	263.53	Uncharacterized protein	AT5G45670	2.6	39.5777	GDSL-like Lipase/Acylhydrolase superfamily	lipid metabolism	i) other metabolic pathways	extracellular
87	2032	708	108.23	B7FRW2	AAQMGILALMVHEQLGVSLLPQ;AIELNQGR;DLTGEAEFVGDFR;ISMLAVVGYLVQEAGVR;LPGTIDYSGK;NGAIDFGWDTFDEETQFK;NGAIDFGWDTFDEETQFKK;RAIELNQGR;TFAEIPNGFAAFK	7	47.5	21.328	Protein fucoxanthin chlorophyl a/c protein	AT5G01530	4e-06	31.1411	Protein fucoxanthin chlorophyl a/c protein	photosystem I	a) photophosphorylation	plastid
87	2032	708	99.643	B7G7G0	ALFSLWNNALATGDSR;NYFDAFLLK;TSVLLPTVSDVPR;YASDAVLLPTVSDIPR;YSFVYTK	5	17.3	39.292	Calcium/calmodulin-dependent protein kinase II association-domain domain-containing protein	AT4G10925	0.52	26.2553	F-box family	other processes	i) other metabolic pathways	plasma membrane
87	2032	708	81.051	A0A8J9TVY7	EATIFMLGMK;VIDAIATQNITTR	2	6.9	37.478	Annexin	AT5G12380	5e-19	35.764	annexin	other transporters	c) transport	n.i.
87	2032	708	74.292	B5Y5D4	FGTNEAGLFK;GFGTNELLLTSALIR;YFEIHTADLGR	3	10.9	36.876	Annexin	AT5G12380	2e-18	35.764	annexin	other transporters	c) transport	n.i.
87	2032	708	64.277	Q5EUA2	ALRLPLQDVYK;EHALLAYTLGVK;IGGIGTVPVGR;LPLQDVYK	4	12.1	31.012	Elongation factor 1 alpha (Fragment)	AT5G60390	2e-165	49.5051	GTP binding Elongation factor Tu family	other processes	i) other metabolic pathways	cytosol
87	2032	708	60.358	B7FRY8	SMQIDGSGLPFR	1	3.5	39.1	Serine aminopeptidase S33 domain-containing protein	AT1G18360	2e-18	41.962	alpha/beta-Hydrolases superfamily	other processes	i) other metabolic pathways	plastid
87	2032	708	45.95	B7GCZ6	IVDGNEAAALGLVTR	1	4.2	39.08	Enyol-coa hydratase	AT5G43280	6e-22	29.9221	enyol-coa hydratase	lipid metabolism	i) other metabolic pathways	n.i.
87	2032	708	45.703	B7GEA6	AWEIAGSQTAWK;FPDYPVPTR;LVTINPSLVFGPGVK	3	10.1	39.199	NAD-dependent epimerase/dehydratase domain-containing protein	AT5G19440	1e-54	35.5957	NAD(P)-binding Rossmann-fold superfamily; similar to Eucalyptus gunnii alcohol dehydrogenase	other processes	i) other metabolic pathways	cytosol
87	2032	708	29.989	B7FU52	FLPEEVFLSK;QIFLLDQSSSNQNAR	2	6.8	42.218	Mannosyltransferase (Fragment)	AT2G47760	3e-89	49.2454	mannosyltransferase, partial	other processes	i) other metabolic pathways	n.i.
87	2032	708	25.033	B7S441	IVSLFDK;IVYPPFTEVSVDEAR;LSCFMWQR;NFYIMAPSAEILATVVQK;SGSLQLNPAILIR	5	9.4	71.374	Sodium/calcium exchanger membrane region domain-containing protein	AT1G08960	2e-07	59.8046	cation exchanger 11; potassium-dependent sodium-calcium exchanger like	other transporters	c) transport	plasma membrane
88	2118	957	8074.6	B7FR19	AAAHAHPVDSLR;GGGSSGPGASLDGAK;NDSTTATNTSATILR;SSSESTPLKGGGSSGPGASLDGAK;SVQEGHVSVR	5	20.9	31.142	EF-hand domain-containing protein	AT2G41090	1.9	21.7285	Calcium-binding EF-hand family	other processes	i) other metabolic pathways	plasma membrane
88	2118	957	5161.6	B7GDE6	DLLNDDYTSSVVLK;FADLSKGPK;GADLGVDYTK;GPKDLLNDDYTSSVVLK;NAGPVAVTIETTR;NAGPVAVTIETTRGDDGALTSK;SAATIGLLYK;VCDVLGVGAAFK;VGGDAAYNLSGSK;VVMTASGSVTGADFSTFKPGFQIAM	10	43.6	27.078	Uncharacterized protein	AT5G15090	2e-07	29.2124	VDAC3 (voltage dependent anion channel 3)	VDAC oligomers	c) transport	mitochondrion
88	2118	957	3579.5	B7G2D6	AASLFTVNTPK;AASLFTVNTPKES;ITLPYLAPPITK;LGIEAAIPQVQR	4	11	38.067	Uncharacterized protein	AT4G36720	5e-07	22.1545	HVA22-like protein K	stress response	i) other metabolic pathways	mitochondrion
88	2118	957	2455	B7FPD9	ASEPAFAAVLSQFVYGK;ASEPAFAAVLSQFVYGKK;ASEPAFAAVLSQFVYGKKVSTAK;EGSRFGEFVQLAK;FGEFVQLAK;ISMDDIVK;KLMETPGLK;KLMETPGLKDR;KTGAVTQSVANTAK;LALNAAGGK;LIGCSIGIGGVFLYSIIDNLVKPK;LMETPGLK;LMETPGLKDR;TGAVTQSVANTAK;TGAVTQSVANTAKR;WLCLPIVIGGVILASVK	16	31.2	40.854	Triose phosphate/phosphate translocator	AT5G33320	1e-40	44.2266	phosphoenolpyruvate/phosphate translocator	other transporters	c) transport	plastid
88	2118	957	2051.2	B7GC30	ENCYYCVPQYK;EVNTEAELLTVK;FFCPLISPFVTVVK	3	14.5	28.013	Phospholipid scramblase	AT3G28700	5.5	51.9828	phospholipid scramblase	other transporters	c) transport	mitochondrion
88	2118	957	1237.9	B7FUB4	ANNEWILSER;PSEDTPLVAGSAAR	2	8.6	30.544	Uncharacterized protein	AT2G01770	1e-30	26.8615	ATVIT1 vacuolar iron transporter 1	other transporters	c) transport	vacuole
88	2118	957	1185.5	B7FQU2	LPIGPFKK;QSLTAIAIR;VSYTEAFVR	3	8.9	32.063	Aquaporin	AT1G17810	8e-07	28.1844	BETA-TIP beta-tonoplast intrinsic protein	other transporters	c) transport	vacuole
88	2118	957	525.17	B7FQ44	ATDAELMACVEAAK;EDPVPSEPAAPATSV;KEDPVPSEPAAPATSV;LFGTQYFDLLAK;NAFTGCFGFTK;NAFTGCFGFTKK;NDQDKPTEPMSTTTPTEGAK;TGTTTNDETVVQR;YKETQIAGR	9	59.3	17.71	Uncharacterized protein	AT1G67120	1.1	611.19	ATPases;nucleotide binding	other processes	i) other metabolic pathways	nucleus
88	2118	957	510.48	B7GDG1	FGSEVPSAADNALTK	1	9.6	17.49	V-SNARE coiled-coil homology domain-containing protein (Fragment)	AT5G22360	4e-15	25.3181	VAMP714 vesicle-associated membrane protein 714	vesicle trafficking	i) other metabolic pathways	golgi
88	2118	957	479.31	B7FTS9	ALFDLEK;ALSYPDGFDAHR;DSNAIVGNFADR;ESDSSTVVHVK;GLEETAYQDGAISFIR;KALFDLEK;MSDPTEHDANPATGK;SFRNDIAR;SLGVGLNR;VFVEETVK;VFVEETVKESDSSTVVHVK	11	15.2	68.779	Uncharacterized protein	AT4G31110	0.032	88.7589	Wall-associated kinase family	signal transduction	i) other metabolic pathways	plasma membrane
88	2118	957	442.94	B5Y3R5	SSGGTEAASSLSSGR	1	3.4	46.369	Uncharacterized protein	AT1G55910	4e-14	35.4634	zinc transporter 11 precursor; member of Putative zinc transporter ZIP2 - like family	other transporters	c) transport	plasma membrane
88	2118	957	273.66	A0A8J9TAR9	EAVNASQELPLQEGLR;EAVNASQELPLQEGLRLER;IYPADELVDEAVK	3	18.2	18.898	Enoyl-CoA hydratase (Fragment)	AT4G16800	1e-39	32.79	hydratase enyol-coa hydratase	lipid metabolism	i) other metabolic pathways	n.i.
88	2118	957	175.85	B7GAM1	LDQSGSTFFPSAK	1	4.6	32.457	Cycloeucalenol cycloisomerase	AT5G50375	1e-49	32.6459	cyclopropyl isomerase	lipid metabolism	i) other metabolic pathways	plasma membrane
88	2118	957	175.77	B7G312	LQLWDTAGQER;SLIPSYIR	1	3.4	25.526	Uncharacterized protein	AT5G10260	2e-100	23.1346	RAB GTPase homolog H1E	signal transduction	i) other metabolic pathways	peroxisome
88	2118	957	172.44	B5Y3Q2	IPALDPVGIPGDR	1	5.4	28.812	EXPERA domain-containing protein	AT4G01540	2.4	53.6016	NAC with transmembrane motif1; membrane-bound NAC (for NAM, ATAF1/2, CUC2) transcription factor, designated NTM1 (for NAC with transmembrane motif1); NTM1 regulates cell division in Arabidopsis	signal transduction	i) other metabolic pathways	nucleus
88	2118	957	165.86	A0A8J9X5B1	AGLQFPVGR;HLQLAIR	2	11.7	14.354	Histone H2A (Fragment)	AT1G52740	6e-60	14.2725	HTA9 histone H2A protein 9	nucleic acid metabolism - general	d) nucleic acid biosynthesis & processing	nucleus
88	2118	957	162.9	A0A8J9T7T8	ISGLIYEETR;TVTAMDVVYALK;VFLENVIR	3	50.8	6.7357	Histone H4 (Fragment)	AT1G07660	4e-35	11.4102	Histone superfamily protein	nucleic acid metabolism - general	d) nucleic acid biosynthesis & processing	nucleus
88	2118	957	155.56	B7G955	DFVGGEFPGDLR;LPGNIDLSGTK;NNYIDFGWDSFDDATK;NNYIDFGWDSFDDATKAR;RTIELNQGR;TIELNQGR	6	24.4	22.1	Protein fucoxanthin chlorophyll a/c protein	AT2G40100	1e-05	30.2132	Protein fucoxanthin chlorophyll a/c protein	photosystem I	a) photophosphorylation	plastid
88	2118	957	155.27	B7FSU9	EMAELGESVAADEGPQPITYLAALK;IPMVAQYAVAFGFFK;IYSELFPSAANATAVIV;KEMAELGESVAADEGPQPITYLAALK;PLVPTTDDAVDHLR;PLVPTTDDAVDHLRR;SETKPLVPTTDDAVDHLR;SETKPLVPTTDDAVDHLRR	8	16.2	50.906	Major facilitator superfamily (MFS) profile domain-containing protein	AT1G30560	1e-58	55.092	Major facilitator superfamily	other transporters	c) transport	plasma membrane
88	2118	957	117.75	A0A8J9X3F5	IWGDSSLPGFYR;NIAANPVNISR	2	9.3	27.061	Mitochondrial carrier (Fragment)	AT5G09470	3e-06	36.0983	Mitochondrial dicarboxylate carrier 3 (DIC3)	other transporters	c) transport	mitochondrion
88	2118	957	113.63	B7GA13	LTASVIPR	1	0.3	263.53	Uncharacterized protein	AT5G45670	2.6	39.5777	GDSL-like Lipase/Acylhydrolase superfamily	lipid metabolism	i) other metabolic pathways	extracellular
88	2118	957	106.52	A0A8J9TPM7	SLLGAVVPVDAAGIAK	1	9.6	17.274	Uncharacterized protein (Fragment)	AT2G26900	6e-44	43.6102	Sodium Bile acid symporter family	other transporters	c) transport	plastid
88	2118	957	82.081	B7GA37	ASAQPTTDLASLPR;ASTDVSGWGVSAR;LNLEDNDRDVVINYNNDKTNVK;LTASADNQEVTISQQVDGDNR;SNGDISVEWER	4	19.8	32.141	Uncharacterized protein	AT2G38510	3.5	52.5372	MATE (Multidrug And Toxic Compound Extrusion) efflux family	antioxidants & detoxification	i) other metabolic pathways	plasma membrane
88	2118	957	78.876	B7GBL1	AFIVEVDNVGSK;VGSVAPINVVVPK	2	9.2	29.85	Large ribosomal subunit protein uL10-like insertion domain-containing protein	AT3G09200	2e-85	34.135	ribosomal protein L10 family	ribosome complexes	d) nucleic acid biosynthesis & processing	cytosol
88	2118	957	73.726	B7FR53	FTIIEPR;TEVVVFQPPQAFR	2	11.2	20.346	Mitochondrial inner membrane protease subunit (Fragment)	AT3G24590	5e-51	32.5557	PLSP1, plastidic type I signal peptidase 1	proteases	g) protein folding & processing	plastid
88	2118	957	37.97	B7GBT9	ADGVASLWR;DALGAGADAPFYLK;GFIPIWAR;SVSLATLVGNMYR	4	15.6	30.202	Uncharacterized protein	AT1G14140	2e-38	33.4429	mt substrate carrier family protein	other transporters	c) transport	mitochondrion
88	2118	957	17.261	B5Y5N6	AAMGLSEAGFK;AFGGQSLDFGK;AVLELEEFGMPFSR;DEVVPGLFASGESACASVHGANR;DGNFSKDEVVPGLFASGESACASVHGANR;EPIPVLPTVHYNMGGIPTNHYGEVIR;HTLSYFDESTGR;IADGPSDVGFGSIAELDK;IADGPSDVGFGSIAELDKLR;KDHIYLHLDHLPPDLLAER;LGANSLLDIVVFGR;NTVLATGGYGR;QGLSNQDNEFVQFHPTGIYGAGCLITEGCR;TAIDGVVDK;TAIDGVVDKFK;TGHAMLHTLYGR;YAEGHATTADIR	7	16.9	69.791	Succinate dehydrogenase [ubiquinone] flavoprotein subunit, mitochondrial	AT5G66760	0	69.6603	SDH1-1	complex II	b) oxidative phosphorylation	mitochondrion
89	2118	1232	344160	B7G955	DFVGGEFPGDLR;LPGNIDLSGTK;NNYIDFGWDSFDDATK;NNYIDFGWDSFDDATKAR;RTIELNQGR;TIELNQGR	6	24.4	22.1	Protein fucoxanthin chlorophyll a/c protein	AT2G40100	1e-05	30.2132	Protein fucoxanthin chlorophyll a/c protein	photosystem I	a) photophosphorylation	plastid
89	2118	1232	13129	B7GC23	DKHFSQGALLAFLGTAFAIEGPLNTYAR;TMGDEISSLK;TMGDEISSLKK	3	17.5	23.63	Uncharacterized protein (Fragment)	AT3G61870	8e-63	29.587	TET8 | tetraspanin8	structure	i) other metabolic pathways	plastid
89	2118	1232	1977.7	B7FQE1	FSDFLPMDFLR;GYVGDAGFDPFR;GYVGDAGFDPFRFSDFLPMDFLR;ICMMATAGFAAVDLGLR;RPGDFGFDPAGFLK;VYPLPEGYEGLTSVTAHDALVK;YVASESLPFMEYPPNLK	7	43.3	23.239	Protein fucoxanthin chlorophyll a/c protein	AT3G54890	3e-09	25.9974	Protein fucoxanthin chlorophyll a/c protein	photosystem I	a) photophosphorylation	plastid
89	2118	1232	1976.9	B7G5B6	AAQMGILALMVHEQLGVPIIPSLP;AIELNQGR;FTDIPGGFDALSAISK;GEFVGDFR;GEFVGDFRNDAIDFGWDTFDEETK;GEFVGDFRNDAIDFGWDTFDEETKLK;ISMLAVVGYLVTEAGIR;LPGNIDYSGTK;NDAIDFGWDTFDEETK;NDAIDFGWDTFDEETKLK;RAIELNQGR	9	47.2	21.352	Protein fucoxanthin chlorophyll a/c protein	AT1G15820	0.0001	27.524	Protein fucoxanthin chlorophyll a/c protein	photosystem I	a) photophosphorylation	plastid
89	2118	1232	1550.2	A0A8J9SA34	SLAILGAVAVAGTK	1	9.2	16.461	TMEM205-like domain-containing protein (Fragment)	AT3G62580	2e-13	23.5829	Late embryogenesis abundant protein (LEA) family	other processes	i) other metabolic pathways	endoplasmic reticulum
89	2118	1232	813.21	A0A8J9X215	APGDFGLDPLK;APGDFGLDPLKIK;YSLNEVK	3	11.8	18.403	Chlorophyll a-b binding protein, chloroplastic (Fragment)	AT3G54890	4e-17	25.9974	Lhca1	photosystem I	a) photophosphorylation	plastid
89	2118	1232	737.99	B7FNV7	AAVDDAVALYQR;SSFASFGMPVR	2	12.2	20.836	Uncharacterized protein	AT2G12170	0.89	11.1577	best: Transcriptional factor B3 family protein (TAIR:AT2G24645.1)	transcription	d) nucleic acid biosynthesis & processing	cytosol
89	2118	1232	669.91	B7FRW2	AAQMGILALMVHEQLGVSLLPQ;AIELNQGR;DLTGEAEFVGDFR;ISMLAVVGYLVQEAGVR;LPGTIDYSGK;NGAIDFGWDTFDEETQFK;NGAIDFGWDTFDEETQFKK;RAIELNQGR;TFAEIPNGFAAFK	7	47.5	21.328	Protein fucoxanthin chlorophyl a/c protein	AT5G01530	4e-06	31.1411	Protein fucoxanthin chlorophyl a/c protein	photosystem I	a) photophosphorylation	plastid
89	2118	1232	557.97	B7G864	ALVSTTMSTSDESTLR;NPATGQYYPMSEALVSR	2	21.6	16.663	Uncharacterized protein (Fragment)	AT5G38670	5.7	33.8337	Galactose oxidase/kelch repeat superfamily	carbohydrate metabolism	i) other metabolic pathways	plastid
89	2118	1232	460.57	B7FR60	AQIGWVEPENVPPGK;AQIGWVEPENVPPGKPGLLR;DDYVPGDIGFDPLGLKPSDAQALK;DLAGVVAPTGFFDPAGFAAR;LAMLAAAGCMAQELANGK;YREAEVTHGR	6	45.3	21.177	Protein fucoxanthin chlorophyll a/c protein	AT1G29930	2e-14	28.2427	Protein fucoxanthin chlorophyll a/c protein	photosystem I	a) photophosphorylation	plastid
89	2118	1232	315.42	Q41094	AAQMGILALMVHEK;AIELNQGR;DITGGEFPGDFR;DITGGEFPGDFRNDYIDFGWDSFDEETQFK;NDYIDFGWDSFDEETQFK;NDYIDFGWDSFDEETQFKK;RAIELNQGR	4	15.7	21.248	Fucoxanthin-chlorophyll a-c binding protein F, chloroplastic	AT5G01530	4e-06	31.1411	Fucoxanthin-chlorophyll a-c binding protein F	photosystem I	a) photophosphorylation	plastid
89	2118	1232	294.96	B7G3I6	AAMIAMASLFAMK;AFDTFPNMFPDEQYLR;TEAGNLNFDYLGLK	3	18.3	25.439	Fucoxanthin chlorophyll a/c protein, deviant (Fragment)	AT3G54890	0.005	25.9974	Fucoxanthin chlorophyll a/c protein, deviant (Fragment)	photosystem I	a) photophosphorylation	plastid
89	2118	1232	71.774	B7FR19	AAAHAHPVDSLR;GGGSSGPGASLDGAK;NDSTTATNTSATILR;SSSESTPLKGGGSSGPGASLDGAK;SVQEGHVSVR	5	20.9	31.142	EF-hand domain-containing protein	AT2G41090	1.9	21.7285	Calcium-binding EF-hand family	other processes	i) other metabolic pathways	plasma membrane
90	2118	1293	34934	B7GC23	DKHFSQGALLAFLGTAFAIEGPLNTYAR;TMGDEISSLK;TMGDEISSLKK	3	17.5	23.63	Uncharacterized protein (Fragment)	AT3G61870	8e-63	29.587	Putative methyltransferase family protein	other processes	i) other metabolic pathways	plastid
90	2118	1293	12755	B7G955	DFVGGEFPGDLR;LPGNIDLSGTK;NNYIDFGWDSFDDATK;NNYIDFGWDSFDDATKAR;RTIELNQGR;TIELNQGR	6	24.4	22.1	Protein fucoxanthin chlorophyll a/c protein	AT2G40100	1e-05	30.2132	Protein fucoxanthin chlorophyll a/c protein	photosystem I	a) photophosphorylation	plastid
90	2118	1293	6517.4	B7G5B6	AAQMGILALMVHEQLGVPIIPSLP;AIELNQGR;FTDIPGGFDALSAISK;GEFVGDFR;GEFVGDFRNDAIDFGWDTFDEETK;GEFVGDFRNDAIDFGWDTFDEETKLK;ISMLAVVGYLVTEAGIR;LPGNIDYSGTK;NDAIDFGWDTFDEETK;NDAIDFGWDTFDEETKLK;RAIELNQGR	9	47.2	21.352	Protein fucoxanthin chlorophyll a/c protein	AT1G15820	0.0001	27.524	Protein fucoxanthin chlorophyll a/c protein	photosystem I	a) photophosphorylation	plastid
90	2118	1293	3246.2	B7G864	ALVSTTMSTSDESTLR;NPATGQYYPMSEALVSR	2	21.6	16.663	Uncharacterized protein (Fragment)	AT5G38670	5.7	33.8337	Galactose oxidase/kelch repeat superfamily	carbohydrate metabolism	i) other metabolic pathways	plastid
90	2118	1293	2611.1	A0A8J9X215	APGDFGLDPLK;APGDFGLDPLKIK;YSLNEVK	3	11.8	18.403	Chlorophyll a-b binding protein, chloroplastic (Fragment)	AT3G54890	4e-17	25.9974	Lhca1	photosystem I	a) photophosphorylation	plastid
90	2118	1293	2020.3	B7FRW2	AAQMGILALMVHEQLGVSLLPQ;AIELNQGR;DLTGEAEFVGDFR;ISMLAVVGYLVQEAGVR;LPGTIDYSGK;NGAIDFGWDTFDEETQFK;NGAIDFGWDTFDEETQFKK;RAIELNQGR;TFAEIPNGFAAFK	7	47.5	21.328	Protein fucoxanthin chlorophyl a/c protein	AT5G01530	4e-06	31.1411	Protein fucoxanthin chlorophyl a/c protein	photosystem I	a) photophosphorylation	plastid
90	2118	1293	1303	B7G502	AAMLAVAGFVVPEFVR;GYVGGESVEPMFIGK;VPGDFGFDPLK	3	20.4	22.266	Protein fucoxanthin chlorophyll a/c protein	AT3G54890	5e-16	25.9974	Protein fucoxanthin chlorophyll a/c protein	photosystem I	a) photophosphorylation	plastid
90	2118	1293	821.12	B7G871	DIDQEKFDQYR;LAMLAILELLR;VAQLAVIGYVVQEIYR	3	19.3	21.529	Protein fucoxanthin chlorophyll a/c protein	AT3G54890	3e-06	25.9974	Protein fucoxanthin chlorophyll a/c protein	photosystem I	a) photophosphorylation	plastid
90	2118	1293	575.62	B7G9S4	SAGVALGATYVEK	1	7	20.213	Glutathione transferase	AT1G65820	3e-09	16.5869	microsomal glutathione s-transferase, putative	antioxidants & detoxification	i) other metabolic pathways	endoplasmic reticulum
90	2118	1293	572.33	B7G8E5	IFDPVGLAQWAPADFLR;IVGTFDSQDVTTTDPIK;LAMLGFASYVANYYIPGSVPGLPAGF;QWDKLNADQK;SAMLANVGWFWPK;SYTGEGPAVIDWAK	6	48.7	21.63	Fucoxanthin chlorophyll a/c protein, deviant	AT3G47470	1e-05	27.735	Fucoxanthin chlorophyll a/c protein, deviant	photosystem I	a) photophosphorylation	plastid
90	2118	1293	515.65	B7G3I6	AAMIAMASLFAMK;AFDTFPNMFPDEQYLR;TEAGNLNFDYLGLK	3	18.3	25.439	Fucoxanthin chlorophyll a/c protein, deviant (Fragment)	AT3G54890	0.005	25.9974	Fucoxanthin chlorophyll a/c protein, deviant (Fragment)	photosystem I	a) photophosphorylation	plastid
90	2118	1293	414.58	B7G5S7	DWVGGESVGDFR;LPGTIDFAGTK;YIDFGWDSFSDEEK;YIDFGWDSFSDEEKAR	4	19.1	21.891	Protein fucoxanthin chlorophyll a/c protein	AT5G28450	1e-06	18.949	fucoxanthin chlorophyll a/c protein	photosystem I	a) photophosphorylation	plastid
90	2118	1293	373.81	Q41094	AAQMGILALMVHEK;AIELNQGR;DITGGEFPGDFR;DITGGEFPGDFRNDYIDFGWDSFDEETQFK;NDYIDFGWDSFDEETQFK;NDYIDFGWDSFDEETQFKK;RAIELNQGR	4	15.7	21.248	Fucoxanthin-chlorophyll a-c binding protein F, chloroplastic	AT5G01530	4e-06	31.1411	Fucoxanthin-chlorophyll a-c binding protein F	photosystem I	a) photophosphorylation	plastid
90	2118	1293	183.94	A0A8J9X5B1	AGLQFPVGR;HLQLAIR	2	11.7	14.354	Histone H2A (Fragment)	AT1G52740	6e-60	14.2725	HTA9 histone H2A protein 9	nucleic acid metabolism - general	d) nucleic acid biosynthesis & processing	nucleus
90	2118	1293	182.91	A0A8J9T7T8	ISGLIYEETR;TVTAMDVVYALK;VFLENVIR	3	50.8	6.7357	Histone H4 (Fragment)	AT1G07660	4e-35	11.4102	Histone superfamily protein	nucleic acid metabolism - general	d) nucleic acid biosynthesis & processing	nucleus
90	2118	1293	111.49	B7GA13	LTASVIPR	1	0.3	263.53	Uncharacterized protein	AT5G45670	2.6	39.5777	GDSL-like Lipase/Acylhydrolase superfamily	lipid metabolism	i) other metabolic pathways	extracellular
90	2118	1293	53.745	A0A8J9X5X0	DMATFDQYR;FPGDIAPGLK;GKDMATFDQYR;LAMLATLELLR	4	16.3	21.047	Protein fucoxanthin chlorophyll a/c protein	AT3G54890	1e-07	25.9974	Protein fucoxanthin chlorophyll a/c protein	photosystem I	a) photophosphorylation	plastid
90	2118	1293	37.28	B7FTS9	ALFDLEK;ALSYPDGFDAHR;DSNAIVGNFADR;ESDSSTVVHVK;GLEETAYQDGAISFIR;KALFDLEK;MSDPTEHDANPATGK;SFRNDIAR;SLGVGLNR;VFVEETVK;VFVEETVKESDSSTVVHVK	11	15.2	68.779	Uncharacterized protein	AT4G31110	0.032	88.7589	Wall-associated kinase family	signal transduction	i) other metabolic pathways	plasma membrane
91	2118	1384	824870	B7G5B6	AAQMGILALMVHEQLGVPIIPSLP;AIELNQGR;FTDIPGGFDALSAISK;GEFVGDFR;GEFVGDFRNDAIDFGWDTFDEETK;GEFVGDFRNDAIDFGWDTFDEETKLK;ISMLAVVGYLVTEAGIR;LPGNIDYSGTK;NDAIDFGWDTFDEETK;NDAIDFGWDTFDEETKLK;RAIELNQGR	9	47.2	21.352	Protein fucoxanthin chlorophyll a/c protein	AT1G15820	0.0001	27.524	Protein fucoxanthin chlorophyll a/c protein	photosystem I	a) photophosphorylation	plastid
91	2118	1384	688100	B7FRW2	AAQMGILALMVHEQLGVSLLPQ;AIELNQGR;DLTGEAEFVGDFR;ISMLAVVGYLVQEAGVR;LPGTIDYSGK;NGAIDFGWDTFDEETQFK;NGAIDFGWDTFDEETQFKK;RAIELNQGR;TFAEIPNGFAAFK	7	47.5	21.328	Protein fucoxanthin chlorophyl a/c protein	AT5G01530	4e-06	31.1411	Protein fucoxanthin chlorophyl a/c protein	photosystem I	a) photophosphorylation	plastid
91	2118	1384	316200	Q08584	AAQMGILALMVHEQLGVSILP;AIELNQGR;DITGGEFVGDFR;ICMLAVAGYLTQEAGIR;NNYLDFGWDTFSEDK;NNYLDFGWDTFSEDKK;RAIELNQGR	4	27.6	21.272	Fucoxanthin-chlorophyll a-c binding protein A, chloroplastic	AT2G40100	3e-05	30.2132	Fucoxanthin-chlorophyll a-c binding protein A	photosystem I	a) photophosphorylation	plastid
91	2118	1384	291800	Q41094	AAQMGILALMVHEK;AIELNQGR;DITGGEFPGDFR;DITGGEFPGDFRNDYIDFGWDSFDEETQFK;NDYIDFGWDSFDEETQFK;NDYIDFGWDSFDEETQFKK;RAIELNQGR	4	15.7	21.248	Fucoxanthin-chlorophyll a-c binding protein F, chloroplastic	AT5G01530	4e-06	31.1411	Fucoxanthin-chlorophyll a-c binding protein F	photosystem I	a) photophosphorylation	plastid
91	2118	1384	23260	Q41093	AIELNQGR;DITGGEFVGDFR;NDFIDFGWDSFDEETK;NDFIDFGWDSFDEETKMQK;RAIELNQGR	2	9.6	21.358	Fucoxanthin-chlorophyll a-c binding protein E, chloroplastic	AT5G01530	1e-05	31.1411	Fucoxanthin-chlorophyll a-c binding protein E	photosystem I	a) photophosphorylation	plastid
91	2118	1384	12309	Q08585	AIELNQGR;DITGGEFVGDFR;LGGDIALDGTK;NGYIDFGWDSFDQETK;RAIELNQGR	2	13.6	21.296	Fucoxanthin-chlorophyll a-c binding protein B, chloroplastic	AT2G40100	5e-05	30.2132	Fucoxanthin-chlorophyll a-c binding protein B, chloroplastic	photosystem I	a) photophosphorylation	plastid
91	2118	1384	9604.8	A0A8J9X5X0	DMATFDQYR;FPGDIAPGLK;GKDMATFDQYR;LAMLATLELLR	4	16.3	21.047	Protein fucoxanthin chlorophyll a/c protein	AT3G54890	1e-07	25.9974	Protein fucoxanthin chlorophyll a/c protein	photosystem I	a) photophosphorylation	plastid
91	2118	1384	5065.6	B7FQE0	EPGYFGFGTK;SPAMPFLPYPENLK	2	11.9	21.709	Protein fucoxanthin chlorophyll a/c protein	AT3G54890	2e-11	25.9974	Protein fucoxanthin chlorophyll a/c protein	photosystem I	a) photophosphorylation	plastid
91	2118	1384	4297.8	B7G5S7	DWVGGESVGDFR;LPGTIDFAGTK;YIDFGWDSFSDEEK;YIDFGWDSFSDEEKAR	4	19.1	21.891	Protein fucoxanthin chlorophyll a/c protein	AT5G28450	1e-06	18.949	fucoxanthin chlorophyll a/c protein	photosystem I	a) photophosphorylation	plastid
91	2118	1384	1895.4	A0A8J9X0V7	CPPVNQPLSFGK;LLGGAFTPSGVPTYPVR;VNPDGTIQDPVLGTK	3	30.8	14.84	Rieske domain-containing protein (Fragment)	AT1G71500	0.02	31.7289	domain-containing protein	uncharacterized	j) uncharacterized	plastid
91	2118	1384	1725.3	A0A8J9T7T8	ISGLIYEETR;TVTAMDVVYALK;VFLENVIR	3	50.8	6.7357	Histone H4 (Fragment)	AT1G07660	4e-35	11.4102	Histone superfamily protein	nucleic acid metabolism - general	d) nucleic acid biosynthesis & processing	nucleus
91	2118	1384	1187	B7FTN0	QAVAAVTGAYTTSALGLASGNTDQFR;TAHFSGISSDIGTFLGQVLR	2	15.8	30.161	Uncharacterized protein	AT3G53990	0.85	17.7945	Adenine nucleotide alpha hydrolases-like superfamily	other processes	i) other metabolic pathways	plasma membrane, cytosol
91	2118	1384	1091.6	B7G6Y1	AAQMGILALMVHEK;AIELNQGR;FADVPGGFK;LPGNIDYSGLK;RAIELNQGR;SEFVGDFR	3	14	21.651	Protein fucoxanthin chlorophyll a/c protein	AT3G54890	7e-05	25.9974	Protein fucoxanthin chlorophyll a/c protein	photosystem I	a) photophosphorylation	plastid
91	2118	1384	1021.9	B7FSP4	HYGEGEPGDLGFDGGQLK;LSDIQTDLK;SIPFLVKPDK	3	18.6	21.107	Protein fucoxanthin chlorophyll a/c protein	AT3G47470	1e-13	27.735	Protein fucoxanthin chlorophyll a/c protein	photosystem I	a) photophosphorylation	plastid
91	2118	1384	1002.3	B7FNY6	IDPQLYDDAVSDWEK;NGFGYLPALK;QWGTLATISGK	3	16.1	24.525	Early light induced protein	AT2G30390	0.48	56.6221	early light induced protein	signal transduction	i) other metabolic pathways	n.i.
91	2118	1384	605.11	B7GDX7	EVHVGDVVVFK;GDILFLHNAVR	2	11.9	20.971	Signal peptidase complex catalytic subunit SEC11	AT1G52600	6e-68	20.0228	Peptidase S24/S26A/S26B/S26C family protein	proteases	g) protein folding & processing	endoplasmic reticulum
91	2118	1384	503.93	B7G3G6	DVAATDFIK;VYLRPGVGIGQLQK	2	15.1	17.09	40S ribosomal protein S19	AT3G02080	4e-52	15.8291	Ribosomal protein S19e family protein	ribosome complexes	d) nucleic acid biosynthesis & processing	cytosol
91	2118	1384	320.34	A0A8J9SEX7	AVIGWVDPADAPVDKPGLLR;EDLVGAIPPVGFFDPLGFADK	2	23.2	18.736	Uncharacterized protein (Fragment)	AT2G34430	8e-19	28.1715	Lhcb1.4	photosystem II	a) photophosphorylation	plastid
91	2118	1384	294.44	A0A8J9X5B1	AGLQFPVGR;HLQLAIR	2	11.7	14.354	Histone H2A (Fragment)	AT1G52740	6e-60	14.2725	HTA9 histone H2A protein 9	nucleic acid metabolism - general	d) nucleic acid biosynthesis & processing	nucleus
91	2118	1384	277.06	A0A8J9X5E0	LAETYEPFLPWFR	1	8.8	15.944	Protein fucoxanthin chlorophyll a/c protein (Fragment)	AT1G45474	2e-06	27.8036	Protein fucoxanthin chlorophyll a/c protein (Fragment)	photosystem I	a) photophosphorylation	plastid
91	2118	1384	240.62	B7FTS9	ALFDLEK;ALSYPDGFDAHR;DSNAIVGNFADR;ESDSSTVVHVK;GLEETAYQDGAISFIR;KALFDLEK;MSDPTEHDANPATGK;SFRNDIAR;SLGVGLNR;VFVEETVK;VFVEETVKESDSSTVVHVK	11	15.2	68.779	Uncharacterized protein	AT4G31110	0.032	88.7589	Wall-associated kinase family	signal transduction	i) other metabolic pathways	plasma membrane
92	2402	401	8610.2	B7FYL4	CDTADATLIYNNMR;DFNNPSDAPTR;EKEQAEGATFAAALLPFVHK;EQAEGATFAAALLPFVHK;FTPIVTYAPMTK;GNANFGAAFTSGSK;GTAYMSVFMQIIR;IVNLMKVPLVQGVLR;LGLAEAVK;LLADECNLAR;QDNWNLR;QLGLGALNNAR;SSGTAHVNYEVIK;SVAFPSGR;VPLVQGVLR;VTDVAALDLDQNELER	16	24.8	74.555	Uncharacterized protein	AT5G03520	3.9	24.0386	RAB GTPase homolog 8C	signal transduction	i) other metabolic pathways	plasma membrane
92	2402	401	7209.3	B5Y5N6	AAMGLSEAGFK;AFGGQSLDFGK;AVLELEEFGMPFSR;DEVVPGLFASGESACASVHGANR;DGNFSKDEVVPGLFASGESACASVHGANR;EPIPVLPTVHYNMGGIPTNHYGEVIR;HTLSYFDESTGR;IADGPSDVGFGSIAELDK;IADGPSDVGFGSIAELDKLR;KDHIYLHLDHLPPDLLAER;LGANSLLDIVVFGR;NTVLATGGYGR;QGLSNQDNEFVQFHPTGIYGAGCLITEGCR;TAIDGVVDK;TAIDGVVDKFK;TGHAMLHTLYGR;YAEGHATTADIR	7	16.9	69.791	Succinate dehydrogenase [ubiquinone] flavoprotein subunit, mitochondrial	AT5G66760	0	69.6603	SDH1-1	complex II	b) oxidative phosphorylation	mitochondrion
92	2402	401	5346.6	B7FTS9	ALFDLEK;ALSYPDGFDAHR;DSNAIVGNFADR;ESDSSTVVHVK;GLEETAYQDGAISFIR;KALFDLEK;MSDPTEHDANPATGK;SFRNDIAR;SLGVGLNR;VFVEETVK;VFVEETVKESDSSTVVHVK	11	15.2	68.779	Uncharacterized protein	AT4G31110	0.032	88.7589	Wall-associated kinase family	signal transduction	i) other metabolic pathways	plasma membrane
92	2402	401	3674.2	B7FRW2	AAQMGILALMVHEQLGVSLLPQ;AIELNQGR;DLTGEAEFVGDFR;ISMLAVVGYLVQEAGVR;LPGTIDYSGK;NGAIDFGWDTFDEETQFK;NGAIDFGWDTFDEETQFKK;RAIELNQGR;TFAEIPNGFAAFK	7	47.5	21.328	Protein fucoxanthin chlorophyl a/c protein	AT5G01530	4e-06	31.1411	Protein fucoxanthin chlorophyl a/c protein	photosystem I	a) photophosphorylation	plastid
92	2402	401	2777.5	B5Y5B4	FENNQYPGRPATPALILSSSR;PATPALILSSSR;YTLCPNTVYAIGR	3	8.7	41.774	Right handed beta helix domain-containing protein	AT2G15740	8	38.0051	RNA regulation of transcription	transcription	d) nucleic acid biosynthesis & processing	nucleus
92	2402	401	2576.3	B7FXX6	AAAHWESLEYGSK;AAMPALANAMVIGDK;AAMPALANAMVIGDKR;AGETCTLIYTSGTTGPPK;AHLALGFDR;AVMITNDNITWTIETLMGR;CIQFYVSAAPIEVK;CSVPVYTFEGFLDLGK;CSVPVYTFEGFLDLGKDVSDTDLK;ELIITAGGENVAPVLIEDELK;EVRPTVFFGVPR;FADTIDAMYA;HIFAGYMGMPDK;IKELIITAGGENVAPVLIEDELK;KPSGFISITGR;LTGNALEAAK;MGNEGIASLPPK;MLSTWAK;NLPNLTALVMYGTDSIPEDVK;PTVFFGVPR;QGQDVADVAWTK;SGSPFMLFLAK;SSLPLSTSEASQEVAIR;VGTVGRPLIGTETK;VGTVGRPLIGTETKIDEATGELCYR;WAL…	24	44	72.762	Long chain acyl-coa synthetase	AT5G27600	4e-43	77.3574	long-chain acyl-CoA synthetase 4	fatty acid metabolism	i) other metabolic pathways	plastid
92	2402	401	2494.9	A0A6B9XNC3	AAEQVVFGDPEITTGASNDLQQVTNIAR;FLEYLEMGWVK;GVLLVGPPGTGK;LIAYHEVGHAIVGSVLENHDEVEK;LINQYTVLPVKN;LLDAETIDGLEFR;LLDAETIDGLEFRK;NKPFAEDVSLVQLANR;QITVGLPDR;TFNVIGFEEVQSKPEVSANVSSSR;TPGFSGADLANLLNEAAILATR;VDILDAALLRPGR;VEIPVGTSQLIQK;VVIDLVVEK	14	33.2	68.465	ATP-dependent zinc metalloprotease FtsH	AT2G30950	0	74.1618	cell division protein	cell division	i) other metabolic pathways	plastid
92	2402	401	2384.9	A0A8J9SMX8	AVLQPMPLTELVDPDLR;DGHAALPIR;FWGGASGGATPDYR;VSTVVGGSATSFSLFSGQEK;YNYDLVK	5	11.7	62.397	Prenylcysteine lyase domain-containing protein	AT5G63910	4e-11	55.3012	farnesylcysteine lyase (EC 1.8.3.5)	antioxidants & detoxification	i) other metabolic pathways	vacuole
92	2402	401	1858.4	B7G5B6	AAQMGILALMVHEQLGVPIIPSLP;AIELNQGR;FTDIPGGFDALSAISK;GEFVGDFR;GEFVGDFRNDAIDFGWDTFDEETK;GEFVGDFRNDAIDFGWDTFDEETKLK;ISMLAVVGYLVTEAGIR;LPGNIDYSGTK;NDAIDFGWDTFDEETK;NDAIDFGWDTFDEETKLK;RAIELNQGR	9	47.2	21.352	Protein fucoxanthin chlorophyll a/c protein	AT1G15820	0.0001	27.524	Protein fucoxanthin chlorophyll a/c protein	photosystem I	a) photophosphorylation	plastid
92	2402	401	1547	B5Y3Z5	SIWNVVMDQPTK	1	4	33.768	Uncharacterized protein	AT2G34080	0.15	38.2691	Cysteine proteinases superfamily protein	proteases	g) protein folding & processing	extracellular
92	2402	401	1396.1	B7FXG3	AINPQANFLEATATNIDTK;AYPLFLAEK;EIDTDLYDVTVISPR;GVEFLEGTVHDIAK;KFEFTPALTEDGIFPPPR;LGNALWR;LVVAVGAQTNTFGIPGVK;NYFLFTPMLAGASVGTVEYR;VVVLGTGWGSASLLK	9	20.6	72.042	NADH:ubiquinone reductase (non-electrogenic)	AT2G29990	4e-85	56.5063	NDA2	alternative oxidoreductases	b) oxidative phosphorylation	mitochondrion
92	2402	401	1326.9	B7G0G9	YLYDLLR	1	1	79.906	SAC3/GANP/THP3 conserved domain-containing protein	AT2G39340	1e-52	111.266	SAC3/GANP/THP3 conserved domain-containing	nucleic acid metabolism - general	d) nucleic acid biosynthesis & processing	nucleus
92	2402	401	981.34	B7GAU1	FAEFNTLSEK;GRPIPSELPASVIPPR;LEGSQLPSSVLK;LIADLPTVFR;SITLIDTPGILSGEK;TIPGNALSVHPDLPFR;TLAYIIGYLK;VYGALLWSLGK;YDLAPGDFPEIASFSNK	9	20.9	62.981	Calmodulin	AT4G05520	5e-142	61.3862	EPS15 homology domain 2; involved in endocytosis	signal transduction	i) other metabolic pathways	cytosol
92	2402	401	843.04	B7FPI1	EQLPFQGMPAR;GKPLEPDVDLEAISR;GVILDGPPGTGK;IEALPNDPDLLTSLTTHK;KVTVDLPDFK;LAEEIIYGEDMVTTGASNDIQQVANIAK;LELAEVVDFLK;LVNNSYLVAK;NAPCIIFIDEIDAVGR;QYLESQLAVALGGR;RTPGFSGAQLENLMNEAAISAAR;STIGWEQIDGAVDR;VDILDSALLRPGR;VTFSADGTQLLGVDVDGAR	14	31.8	72.567	AAA+ ATPase domain-containing protein	AT5G42270	0	75.236	FtsH5, VAR1, FtsH extracellular protease family	proteases	g) protein folding & processing	plastid
92	2402	401	795.97	B7G6D9	GLGDLPIR;TGEGSTVVVMIAR;TGLPFLLNLVR;TGTGNLLLLLTK	4	7.7	63.677	Uncharacterized protein	AT3G50790	2e-08	45.1726	esterase/lipase/thioesterase family protein	other processes	i) other metabolic pathways	plastid
92	2402	401	787.21	B7G9B1	DGPVDAGTSTYGICYNSESR	1	6.1	34.655	Iron starvation induced protein	AT4G04720	1.2	59.8978	Iron starvation induced protein	stress response	i) other metabolic pathways	plasma membrane
92	2402	401	645.56	Q41094	AAQMGILALMVHEK;AIELNQGR;DITGGEFPGDFR;DITGGEFPGDFRNDYIDFGWDSFDEETQFK;NDYIDFGWDSFDEETQFK;NDYIDFGWDSFDEETQFKK;RAIELNQGR	4	15.7	21.248	Fucoxanthin-chlorophyll a-c binding protein F, chloroplastic	AT5G01530	4e-06	31.1411	Fucoxanthin-chlorophyll a-c binding protein F	photosystem I	a) photophosphorylation	plastid
92	2402	401	582.94	B7G532	ASQTLELSTYLESK;AVDALIPIGR;EAYPGDVFYLHSR;HAVIFYDDLSK;IGALAGAEDSGKK;MHEIAEAFTSGYSP;STIAQLVGQLDER;TAIAIDTIINQK;TGAIVDVPVGNELLGR;VVDGIGQPIDGGASLEK;YAETGSVISVGDGIAR	11	29.3	54.504	ATP synthase subunit alpha	ATMG01190	0	54.9745	alpha-2	complex V	b) oxidative phosphorylation	mitochondrion, plastid
92	2402	401	458.54	A0A8J9WZ90	AGILSQSVPQFK;AIGPNLYSPAGSLMHDEDGTTIQLR;AITDDSRLDETIVEGFQ;LDYLGIR;NFAVFGGEFLMK	5	15.2	53.951	Lycopene beta-cyclase (Fragment)	AT3G10230	5e-57	56.1799	lycopene beta cyclase	carotenoid biosynthesis	i) other metabolic pathways	n.i.
92	2402	401	433.04	A0A8J9TJS1	DVAEAYQVLSDPELR;EMEEASVGILLR;FKDVAEAYQVLSDPELR;LAIAMIAK;LASATSAVVGDSPK	5	15.5	36.281	J domain-containing protein (Fragment)	AT2G21510	2e-52	38.8405	DNAJ heat shock N-terminal domain-containing	other HSPs	g) protein folding & processing	cytosol
92	2402	401	431.78	B7FSU6	SLGIPVVHDNSAVGENLQDHPAAVVSFK;TSDSLEQPDLQIR;TVEDGYSFQSVACR;VLVLEAGGSDYK	4	12.4	58.465	Glucose-methanol-choline oxidoreductase N-terminal domain-containing protein (Fragment)	AT1G73050	6e-30	60.7862	Glucose-methanol-choline (GMC) oxidoreductase family	other processes	i) other metabolic pathways	extracellular
92	2402	401	430.11	B7G8C3	DGDSVAEIGELPETGPIELTTYETAVR;ELEATQNSVATPVTDDEFLVLTETGSTK;FCPAAVYEYVDVVNTK;GQEPWTLK;LTFDLLTNLQR;SGILAAEAAFDALK;TSLQVYAGPEQR	7	20.2	62.914	Electron transfer flavoprotein-ubiquinone oxidoreductase	AT2G43400	0	70.1316	ETF Q OR (electron-transfer flavoprotein:ubiquinone oxidoreductase)	amino acid metabolism	i) other metabolic pathways	mitochondrion
92	2402	401	356	A0A8J9SUC5	DEVVPGLFASGESACASVHGANR;DGNFSKDEVVPGLFASGESACASVHGANR;EPIPVLPTVHYNMGGIPTNHYGEVIR;HTLSYFDESTGR;IADGPSDVGFGSIAELDK;IADGPSDVGFGSIAELDKLR;LGANSLLDIVVFGR;TAIDGVVDK;TAIDGVVDKFK;TAIDGVVDKFKDVAVTDK;YAEGHATTADIR	1	6.2	31.898	succinate dehydrogenase (Fragment)	AT2G18450	3e-125	69.3672	SDH1-2	complex II	b) oxidative phosphorylation	mitochondrion
92	2402	401	355.43	A0A8J9SBU9	IPAQNSEDFQLLK;PSANPVVEVSTVLDK	2	9.2	34.339	Prolyl 4-hydroxylase alpha subunit (Fragment)	AT2G43080	3e-20	31.5321	P4H isoform 1; prolyl-4 hydroxylase, hydroxylates proline rich peptides	amino acid metabolism	i) other metabolic pathways	vacuole
92	2402	401	351.47	B7FT54	DSLEEVASR;FDLNEADALVMR;FSNIEVNR;LDVAFDADGNVLSCNGEVYFPINPSR;LLNNPVLSYNLNPGPDSELNNLGDDSIQPFLIK;TLSNGELLGICGITTK;VAIAAENICHTR;VLEDSVNFFLDPTIGGGGGSFPVSAGLR;WHVDYTAEFGSR	9	23.5	70.911	5-nucleotidase	AT3G29160	5.3	58.6929	SNF1 protein kinase homolog 11	signal transduction	i) other metabolic pathways	plastid
92	2402	401	322.16	B5Y3W5	AIVEAQNLFAK;FQPAIDNFVLNLQR;IVGDTITDGILK	3	7.3	57.462	Proline dehydrogenase (Fragment)	AT5G38710	8e-58	53.0771	Methylenetetrahydrofolate reductase family	amino acid metabolism	i) other metabolic pathways	mitochondrion
92	2402	401	311.27	B7G5H7	ESTLHLVLR;IQDKEGIPPDQQR;TITLDVEPSDTIDNVK;TLSDYNIQK	4	36.7	14.454	Ubiquitin extension protein 1/2	AT3G52590	1e-77	14.7343	Ubiquitin supergroup; Ribosomal protein L40e	other processes	i) other metabolic pathways	nucleus, cytosol
92	2402	401	203.37	B7FZ25	GLMPEFVNPK;TGYSPFPGNINQLLFK;TLNVEYNQLDPLLR;VGFVLVAGGLGER	4	8.8	65.95	UTP-monosaccharide-1-phosphate uridylyltransferase	AT5G52560	2e-157	67.856	UDP-sugar pyrophosphorylase	carbohydrate metabolism	i) other metabolic pathways	cytosol
92	2402	401	148.99	Q5EUA2	ALRLPLQDVYK;EHALLAYTLGVK;IGGIGTVPVGR;LPLQDVYK	4	12.1	31.012	Elongation factor 1 alpha (Fragment)	AT5G60390	2e-165	49.5051	GTP binding Elongation factor Tu family	other processes	i) other metabolic pathways	cytosol
92	2402	401	148.57	B7FW67	AILTPALFSK;GTVVIPSITYSAR	2	4.4	58.732	Cytochrome P450	AT2G28860	1e-58	55.6932	cytochrome P450	sterol metabolism	i) other metabolic pathways	ER, mitochondrion, plastid
92	2402	401	138.22	B7FYQ0	LFGLTYASR;SAGVAAAAAPVGLFGR;SAMESPVCLSSIQER	3	7	59.895	Uncharacterized protein	AT1G66150	0.56	102.393	transmembrane kinase 1	signal transduction	i) other metabolic pathways	plasma membrane
92	2402	401	123.53	B7G2U0	TLFASVMGR;VTVDFTASALIGR;YAYQTLTSDDFR	3	5.5	69.316	Peptidase M1 leukotriene A4 hydrolase/aminopeptidase C-terminal domain-containing protein (Fragment)	AT5G13520	7e-107	69.2697	peptidase M1 family	proteases	g) protein folding & processing	cytosol
92	2402	401	112.56	A0A8J9T7T8	ISGLIYEETR;TVTAMDVVYALK;VFLENVIR	3	50.8	6.7357	Histone H4 (Fragment)	AT1G07660	4e-35	11.4102	Histone superfamily protein	nucleic acid metabolism - general	d) nucleic acid biosynthesis & processing	nucleus
92	2402	401	93.706	B7GA13	LTASVIPR	1	0.3	263.53	Uncharacterized protein	AT5G45670	2.6	39.5777	GDSL-like Lipase/Acylhydrolase superfamily	lipid metabolism	i) other metabolic pathways	extracellular
92	2402	401	89.062	B7G7G0	ALFSLWNNALATGDSR;NYFDAFLLK;TSVLLPTVSDVPR;YASDAVLLPTVSDIPR;YSFVYTK	5	17.3	39.292	Calcium/calmodulin-dependent protein kinase II association-domain domain-containing protein	AT4G10925	0.52	26.2553	F-box family	other processes	i) other metabolic pathways	plasma membrane
92	2402	401	85.61	B7GE51	SIFDFSAIR;VALDLSDLK	2	1.7	114.61	UDP-Glucose-Pyrophosphorylase/Phosphoglucomutase	AT1G70730	0	63.4854	UDP-Glucose-Pyrophosphorylase/Phosphoglucomutase	carbohydrate metabolism	i) other metabolic pathways	n.i.
92	2402	401	75.078	A0A8J9SJM4	YIDGNVVEDWSR	1	2.6	51.987	PhoD-like phosphatase metallophosphatase domain-containing protein (Fragment)	AT5G42370	7e-27	50.3416	Calcineurin-like metallo-phosphoesterase superfamily	redox homeostasis	i) other metabolic pathways	plasma membrane
92	2402	401	74.446	A0A8J9TFX1	NIMLIDIQINNPK	1	3.8	39.037	Uncharacterized protein (Fragment)	AT4G32375	0.0003	53.3183	Pectin lyase-like superfamily protein	other processes	i) other metabolic pathways	extracellular
92	2402	401	67.792	B7FQM8	FVFDLSPVAVSYR;QGILGYPTLR	2	4.4	59.518	Thioredoxin domain-containing protein	AT4G27080	2e-57	53.8963	PDI-like 5-4	other HSPs	g) protein folding & processing	endoplasmic reticulum
92	2402	401	66.082	B7FXV4	GALLTGPFSK	1	1.6	68.123	Carotenoid isomerase	AT1G57770	1e-124	61.7273	FAD/NAD(P)-binding oxidoreductase family protein (AT1G57770.1)	other processes	i) other metabolic pathways	plastid
92	2402	401	50.363	B7G5Y2	DSTLIMQLLR	1	4.1	27.066	14-3-3-like protein (Fragment)	AT5G38480	4e-117	28.6077	general regulatory factor 3	signal transduction	i) other metabolic pathways	cytosol
92	2402	401	43.558	B5Y3D6	DLSGLTAFR;FVAAPAFR	2	2.5	75.509	FAD-binding PCMH-type domain-containing protein	AT4G36400	0.0002	61.4491	(D)-2-hydroxyglutarate dehydrogenase	amino acid metabolism	i) other metabolic pathways	mitochondrion
92	2402	401	38.457	B7FYL2	YGDDGILQAVK	1	2	57.049	Iron starvation induced protein	AT5G59700	0.35	91.969	iron starvation induced protein	other processes	i) other metabolic pathways	n.i.
92	2402	401	38.127	B7G7H8	GTAAGLATLVGAPIAGAQQGGAR;LFHDAAEILPLETR	2	7	57.484	3R-hydroxyacyl-[acyl carrier protein] dehydrase (Fragment)	AT2G21510	7e-45	38.8405	DNAJ heat shock N-terminal domain-containing	other HSPs	g) protein folding & processing	cytosol
92	2402	401	36.993	B7FZ18	AFSALKPGADVLAK;FLSIGNPAVR;SFASMLQSYR;SLLSGDTNRDESPEEALPK;VLVQTALGSL	5	12	53.797	LrgB-like protein	AT1G32080	5e-60	54.0199	oxidoreductase, 2OG-Fe(II) oxygenase family protein	other processes	i) other metabolic pathways	plastid
92	2402	401	31.942	B7FU13	SYLYNINPR	1	1.5	63.676	FAD-binding domain-containing protein	AT2G29720	0.013	46.8877	CTF2B (FAD/NAD(P)-binding oxidoreductase family protein)	other processes	i) other metabolic pathways	mitochondrion
92	2402	401	20.16	B7FX46	TGEVDGLAFIGGSR	1	2.4	64.804	Succinate-semialdehyde dehydrogenase, mitochondrial	AT2G24270	4e-42	53.0633	aldehyde dehydrogenase 11A3	stress response	i) other metabolic pathways	cytosol
92	2402	401	15.199	B7GCM8	AVPYWIDDVSLR;EADEWETLVR;EITQVIVSK;FPHAVLEIK;FTVDESEVQQVLTNTYPIAEKK;FVHGCAVLLPEDVR;GDYSDVVVR;HLPVFLQK;ILADATVGVGPGANQVYNHLLPFGTTVNDR;ILGTEALLK;INITEEDFLK;LDKTPGAIALR;LDQIITQLTETKPSR;LELGGGSLTPPK;LSNIYAALR;QNYVLDGPLAPTSIQK;TAFQIPFDATVR;TSTGESDSQFTNSVYLDNDQLELYHGR;VEVFTLSQVTDLR;VFFANER;VSLDTNLCMISER;YVNINFMGFHK	22	39.9	81.996	SPX domain-containing protein	AT4G11810	0.0005	79.4235	Major Facilitator Superfamily with SPX (SYG1/Pho81/XPR1) domain-containing	other transporters	c) transport	vacuole
93	2270	688	29774	Q9M7R4	AASGNIIPSSTGAAK;AKQTVEIDGDFLVLDGK;AKQTVEIDGDFLVLDGKK;ESAQSIIDGGAK;ESAQSIIDGGAKK;GFLGYSDEPLVSTDFEGDLR;ITGMAFR;ITGMAFRVPTIDVSVVDLTAK;KVIYSAPAK;LIAWYDNEYGYSGR;QTVEIDGDFLVLDGK;SSIFDADAGIMLNPNFVK;STTYEEICAVIK;VIPSLVGK;VIYSAPAK;VPTIDVSVVDLTAK;VPTIDVSVVDLTAKLEK	17	39.6	40.182	Glyceraldehyde-3-phosphate dehydrogenase	AT1G79530	2e-134	44.8331	glyceraldehyde-3-phosphate dehydrogenase precursor	carbohydrate metabolism	i) other metabolic pathways	plastid
93	2270	688	6218.6	B7GBN5	ITFFSHR;SGYRPVPNAQDGDAAVVV;SVPMVSFITR;TLGAINQVSTDSQVR	4	13.4	40.875	Uncharacterized protein	AT4G34419	3.5	14.8984	ATPP2-A3, PP2-A3 | phloem protein 2-A3	pathogen defense	i) other metabolic pathways	nucleus
93	2270	688	5463.6	B7G7G1	AFVHTAAASQLGQMLIK;FKDTSLENVQSDIVQMLNSSVTGQK;GTVYVYGGLAGK;IDELNATVAFDAVAGR;RQDQADLLR;SAGDLLDLMPVK;TGSGILTSLICGVGTK;VAPSQNVEIICVVR;VENVNPMALIYHEK;VGFSNLQNK;VNTGLSGGWSSSK	11	45.1	37.339	Enoyl reductase (ER) domain-containing protein	AT3G45770	8e-17	40.8254	polyketide synthase, enoylreductase family	other processes	i) other metabolic pathways	mitochondrion
93	2270	688	1740.1	A0A8J9TY74	AFSPTTINTGR;APTNILVR;DSALIHVLNR;IIEVDYNVK;SSDPFYWMR;TWIEVSGASAR	6	12.9	49.444	Translocon Sec61/SecY plug domain-containing protein (Fragment)	AT1G29310	0	52.0714	SecY protein transport family protein	other transporters	c) transport	ER
93	2270	688	1553.7	A0T096	AAEYMTHAPLGSLNSVGGVATEINSVNYVSPR;ANEPVLSMRPID;APWVEPLR;APWVEPLRGPNGLDINK;DIESTGFAWWSGNAR;GPNGLDINK;LGANVSSAQGPTGLGK;LITTPTLNPIVIFGYVFR;NDIQPWQER;RAAEYMTHAPLGSLNSVGGVATEINSVNYVSPR;SPSGEIIFGGETMR;SPSGEIIFGGETMRFWDLR	0	0	51.662	Photosystem II CP43 reaction center protein	ATCG00280	0	51.8707	PsbC, CP43	photosystem II	a) photophosphorylation	plastid
93	2270	688	1441.2	A0A8J9SDF0	LQENEDSALSPAAAETVR	1	5	38.611	Uncharacterized protein (Fragment)	AT1G68100	2e-13	50.5856	ZIP metal ion transporter family; member of IAA-alanine resistance protein 1	other transporters	c) transport	ER
93	2270	688	1327.7	B7FZ18	AFSALKPGADVLAK;FLSIGNPAVR;SFASMLQSYR;SLLSGDTNRDESPEEALPK;VLVQTALGSL	5	12	53.797	LrgB-like protein	AT1G32080	5e-60	54.0199	RDO4, HUB1 | histone mono-ubiquitination 1	nucleic acid metabolism - general	d) nucleic acid biosynthesis & processing	plastid
93	2270	688	1278.6	B7G9N5	ASGVDELSSSYSPDLEK;VALSLLEAGHK;VGIWYGDR;VYNLSGPGPITDR	4	14.2	38.492	NmrA-like domain-containing protein	AT3G18890	0.047	68.3451	NAD(P)-binding Rossmann-fold superfamily protein	other processes	i) other metabolic pathways	plastid
93	2270	688	967.36	B7FTS9	ALFDLEK;ALSYPDGFDAHR;DSNAIVGNFADR;ESDSSTVVHVK;GLEETAYQDGAISFIR;KALFDLEK;MSDPTEHDANPATGK;SFRNDIAR;SLGVGLNR;VFVEETVK;VFVEETVKESDSSTVVHVK	11	15.2	68.779	Uncharacterized protein	AT4G31110	0.032	88.7589	Wall-associated kinase family	signal transduction	i) other metabolic pathways	plasma membrane
93	2270	688	877.85	B7GB43	ESLLLVDGWWK;STDLDWSGGEGVLPGR;VIPGDRFEATLTPK;VLGWDVK;YWTEYCEVVPYK	5	13	52.171	7-dehydrocholesterol reductase	AT1G50430	6e-148	49.5937	Ergosterol biosynthesis ERG4/ERG24 family; Mutants are defective in Brassinosteroid biosynthesis	signal transduction	i) other metabolic pathways	ER
93	2270	688	687.57	A0A8J9X7K6	AVLELAQANK;VVTFPLTK	2	7.2	26.886	Membrane insertase YidC/Oxa/ALB C-terminal domain-containing protein (Fragment)	AT2G28800	9e-37	50.2482	ALB3, 63 kDa inner membrane family protein	other processes	i) other metabolic pathways	plastid
93	2270	688	495.04	B7G5B6	AAQMGILALMVHEQLGVPIIPSLP;AIELNQGR;FTDIPGGFDALSAISK;GEFVGDFR;GEFVGDFRNDAIDFGWDTFDEETK;GEFVGDFRNDAIDFGWDTFDEETKLK;ISMLAVVGYLVTEAGIR;LPGNIDYSGTK;NDAIDFGWDTFDEETK;NDAIDFGWDTFDEETKLK;RAIELNQGR	9	47.2	21.352	Protein fucoxanthin chlorophyll a/c protein	AT1G15820	0.0001	27.524	Protein fucoxanthin chlorophyll a/c protein	photosystem I	a) photophosphorylation	plastid
93	2270	688	461.76	A0A8J9TPM7	SLLGAVVPVDAAGIAK	1	9.6	17.274	Uncharacterized protein (Fragment)	AT2G26900	6e-44	43.6102	Sodium Bile acid symporter family	other transporters	c) transport	plastid
93	2270	688	459.95	A0A8J9T7T8	ISGLIYEETR;TVTAMDVVYALK;VFLENVIR	3	50.8	6.7357	Histone H4 (Fragment)	AT1G07660	4e-35	11.4102	Histone superfamily protein	nucleic acid metabolism - general	d) nucleic acid biosynthesis & processing	nucleus
93	2270	688	445.53	B7FSU9	EMAELGESVAADEGPQPITYLAALK;IPMVAQYAVAFGFFK;IYSELFPSAANATAVIV;KEMAELGESVAADEGPQPITYLAALK;PLVPTTDDAVDHLR;PLVPTTDDAVDHLRR;SETKPLVPTTDDAVDHLR;SETKPLVPTTDDAVDHLRR	8	16.2	50.906	Major facilitator superfamily (MFS) profile domain-containing protein	AT1G30560	1e-58	55.092	Major facilitator superfamily	other transporters	c) transport	plasma membrane
93	2270	688	356.68	B7G1M7	LGTTEFPDEAGR;LLPTMLR;NFLLGDQFSEADLR	3	8.3	44.674	GST C-terminal domain-containing protein	AT5G44000	2e-66	44.6132	Glutathione S-transferase family	antioxidants & detoxification	i) other metabolic pathways	plastid
93	2270	688	310.95	B7FU29	ESSEGNELTLASHLIGGSYLLSK;IIMVTSGGMYNYK;SNLESGDLYLDR	3	18.5	28.497	Uncharacterized protein (Fragment)	AT4G09750	2e-54	35.1609	daunorubicin C-13 ketoreductase DnrU	other processes	i) other metabolic pathways	n.i.
93	2270	688	286.03	B7FRY8	SMQIDGSGLPFR	1	3.5	39.1	Serine aminopeptidase S33 domain-containing protein	AT1G18360	2e-18	41.962	alpha/beta-Hydrolases superfamily	other processes	i) other metabolic pathways	plastid
93	2270	688	250.99	B7GD40	ALQPSFGAIGASGVYNAK;DGILDVANVAPEK;DGILDVANVAPEKR;LAMTSALVGLGMGVVGAVK	4	8.7	62.292	Amino acid transporter transmembrane domain-containing protein	AT1G80510	2e-19	52.9612	Transmembrane amino acid transporter family protein; close relative of ANT1 (AT3G11900)	other transporters	c) transport	golgi
93	2270	688	249.98	B7G8D7	AIDLNDVASVK;IIALGSGYDSR	2	6.2	40.292	Uncharacterized protein	AT1G02100	0.006	37.5517	Leucine carboxyl methyltransferase	signal transduction	i) other metabolic pathways	endoplasmic reticulum, golgi
93	2270	688	228.39	B7FRW2	AAQMGILALMVHEQLGVSLLPQ;AIELNQGR;DLTGEAEFVGDFR;ISMLAVVGYLVQEAGVR;LPGTIDYSGK;NGAIDFGWDTFDEETQFK;NGAIDFGWDTFDEETQFKK;RAIELNQGR;TFAEIPNGFAAFK	7	47.5	21.328	Protein fucoxanthin chlorophyl a/c protein	AT5G01530	4e-06	31.1411	Protein fucoxanthin chlorophyl a/c protein	photosystem I	a) photophosphorylation	plastid
93	2270	688	181.5	A0A8J9X5B1	AGLQFPVGR;HLQLAIR	2	11.7	14.354	Histone H2A (Fragment)	AT1G52740	6e-60	14.2725	HTA9 histone H2A protein 9	nucleic acid metabolism - general	d) nucleic acid biosynthesis & processing	nucleus
93	2270	688	177.84	B7G532	ASQTLELSTYLESK;AVDALIPIGR;EAYPGDVFYLHSR;HAVIFYDDLSK;IGALAGAEDSGKK;MHEIAEAFTSGYSP;STIAQLVGQLDER;TAIAIDTIINQK;TGAIVDVPVGNELLGR;VVDGIGQPIDGGASLEK;YAETGSVISVGDGIAR	11	29.3	54.504	ATP synthase subunit alpha	ATMG01190	0	54.9745	alpha-2	complex V	b) oxidative phosphorylation	mitochondrion, plastid
93	2270	688	177.69	B7FRQ8	EEHAAGESLSAVWER;YFDLMATK	2	4.4	56.157	Amino acid transporter transmembrane domain-containing protein	AT3G30390	3e-05	49.5201	Transmembrane amino acid transporter family	other transporters	c) transport	vacuole
93	2270	688	151.09	A0A8J9S404	HVVSDVSIPR	1	3.8	28.995	MSP domain-containing protein (Fragment)	AT4G00170	1e-07	26.3758	Plant VAMP (vesicle-associated membrane protein) family protein	signal transduction	i) other metabolic pathways	endoplasmic reticulum
93	2270	688	134.67	A0A8J9TVY7	EATIFMLGMK;VIDAIATQNITTR	2	6.9	37.478	Annexin	AT5G12380	5e-19	35.764	annexin	other transporters	c) transport	n.i.
93	2270	688	129.35	B7FU52	FLPEEVFLSK;QIFLLDQSSSNQNAR	2	6.8	42.218	Mannosyltransferase (Fragment)	AT2G47760	3e-89	49.2454	mannosyltransferase, partial	other processes	i) other metabolic pathways	n.i.
93	2270	688	119.48	B7GEA6	AWEIAGSQTAWK;FPDYPVPTR;LVTINPSLVFGPGVK	3	10.1	39.199	NAD-dependent epimerase/dehydratase domain-containing protein	AT5G19440	1e-54	35.5957	NAD(P)-binding Rossmann-fold superfamily; similar to Eucalyptus gunnii alcohol dehydrogenase	other processes	i) other metabolic pathways	cytosol
93	2270	688	112.58	Q08584	AAQMGILALMVHEQLGVSILP;AIELNQGR;DITGGEFVGDFR;ICMLAVAGYLTQEAGIR;NNYLDFGWDTFSEDK;NNYLDFGWDTFSEDKK;RAIELNQGR	4	27.6	21.272	Fucoxanthin-chlorophyll a-c binding protein A, chloroplastic	AT2G40100	3e-05	30.2132	Fucoxanthin-chlorophyll a-c binding protein A	photosystem I	a) photophosphorylation	plastid
93	2270	688	112.45	B7G5H7	ESTLHLVLR;IQDKEGIPPDQQR;TITLDVEPSDTIDNVK;TLSDYNIQK	4	36.7	14.454	Ubiquitin extension protein 1/2	AT3G52590	1e-77	14.7343	Ubiquitin supergroup; Ribosomal protein L40e	other processes	i) other metabolic pathways	nucleus, cytosol
93	2270	688	106.89	B5Y5D4	FGTNEAGLFK;GFGTNELLLTSALIR;YFEIHTADLGR	3	10.9	36.876	Annexin	AT5G12380	2e-18	35.764	annexin	other transporters	c) transport	n.i.
93	2270	688	105.95	B7FZC1	SAALDLFAK	1	1.8	53.698	Amino acid transporter transmembrane domain-containing protein	AT1G80510	5e-16	52.9612	Transmembrane amino acid transporter family protein; close relative of ANT1 (AT3G11900)	other transporters	c) transport	golgi
93	2270	688	90.891	B7G362	LLPEGFTPAPR	1	3.3	38.741	Ribosomal protein L46 N-terminal domain-containing protein	AT1G14620	7e-14	27.1416	DECOY (ribosomal protein L46)	ribosome complexes	d) nucleic acid biosynthesis & processing	mitochondrion
93	2270	688	52.328	B7GAT6	FPATSDAYPDALR;NPLIGPNDDELGPR;TVVLPVYVMR	3	14.1	27.739	purine-nucleoside phosphorylase (Fragment)	AT1G10350	1.9	38.7589	DNAJ heat shock family	other HSPs	g) protein folding & processing	nucleus
93	2270	688	47.228	B7G7G0	ALFSLWNNALATGDSR;NYFDAFLLK;TSVLLPTVSDVPR;YASDAVLLPTVSDIPR;YSFVYTK	5	17.3	39.292	Calcium/calmodulin-dependent protein kinase II association-domain domain-containing protein	AT4G10925	0.52	26.2553	F-box family	other processes	i) other metabolic pathways	plasma membrane
93	2270	688	46.342	B7G5G9	LLLAAMASR	1	2.8	35.866	Transmembrane protein	AT5G10490	2.6	74.4328	MSCS-like 2	redox homeostasis	i) other metabolic pathways	plastid
93	2270	688	34.032	B7GCG4	MATDGYDFPDIK	1	3.1	40.709	Uncharacterized protein	AT2G10940	1e-05	29.6501	Bifunctional inhibitor/lipid-transfer protein/seed storage 2S albumin superfamily protein (Gene model 1)	other processes	i) other metabolic pathways	plastid
93	2270	688	23.455	B7FPC8	LFEENFSLR	1	2.5	40.438	NADP-dependent oxidoreductase domain-containing protein	AT2G37770	1e-15	31.682	NAD(P)-linked oxidoreductase superfamily protein	other processes	i) other metabolic pathways	plastid
93	2270	688	7.0326	B5Y5N6	AAMGLSEAGFK;AFGGQSLDFGK;AVLELEEFGMPFSR;DEVVPGLFASGESACASVHGANR;DGNFSKDEVVPGLFASGESACASVHGANR;EPIPVLPTVHYNMGGIPTNHYGEVIR;HTLSYFDESTGR;IADGPSDVGFGSIAELDK;IADGPSDVGFGSIAELDKLR;KDHIYLHLDHLPPDLLAER;LGANSLLDIVVFGR;NTVLATGGYGR;QGLSNQDNEFVQFHPTGIYGAGCLITEGCR;TAIDGVVDK;TAIDGVVDKFK;TGHAMLHTLYGR;YAEGHATTADIR	7	16.9	69.791	Succinate dehydrogenase [ubiquinone] flavoprotein subunit, mitochondrial	AT5G66760	0	69.6603	SDH1-1	complex II	b) oxidative phosphorylation	mitochondrion
94	2270	739	42026	B7G6K6	AALEHPDATVVAVNDPFLTPEYAAYQFK;GILGYTEDAVVSQDFVHDPR;LVDLAIYTSGK;PVSLGINGFGR;SSIVDASAGIALNDNFHK;SSLANLIPASTGAAK;VIAWYDNEWGYSNR;VIPELNGK;VPTADVSMVDLTIR;VPTADVSMVDLTIRTEK;YDSVHGTYAEDVSFEEGYLVVGDKK	11	50	35.418	Glyceraldehyde-3-phosphate dehydrogenase	AT1G13440	6e-150	36.9153	glyceraldehyde-3-phosphate dehydrogenase	glycolysis	h) pyruvate metabolism & TCA cycle	cytosol
94	2270	739	1346.3	B7FYN5	ALLALLNISDPIVR;INGQDFLDVVR;KPFSDATMGFFIK;VGSLYPMK	4	11.3	42.559	Uncharacterized protein	AT1G32080	1e-53	54.0199	Cytochrome P450 superfamily protein	redox homeostasis	i) other metabolic pathways	plastid
94	2270	739	1265.8	B7FQ48	FLHWFAR;FPYVGYR;FQFYSPR;HLKIPFDLGR;IAFEFMQIYR;ILTMQDLGIEPTPIEK;IVPLVDGGK;NRPVFNLPYDYYAAIAK;TLTQPVWAGDVAK;TNYSFADANVEIPR;TRFQFYSPR;VCDNPSIFEGR	12	31	45.102	NAD-dependent epimerase/dehydratase domain-containing protein	AT2G20360	3e-44	43.9383	39 kDa	complex I	b) oxidative phosphorylation	mitochondrion
94	2270	739	802.98	B7GAT6	FPATSDAYPDALR;NPLIGPNDDELGPR;TVVLPVYVMR	3	14.1	27.739	purine-nucleoside phosphorylase (Fragment)	AT1G10350	1.9	38.7589	DNAJ heat shock family	other HSPs	g) protein folding & processing	nucleus
94	2270	739	648.96	B7GD40	ALQPSFGAIGASGVYNAK;DGILDVANVAPEK;DGILDVANVAPEKR;LAMTSALVGLGMGVVGAVK	4	8.7	62.292	Amino acid transporter transmembrane domain-containing protein	AT1G80510	2e-19	52.9612	Transmembrane amino acid transporter family protein; close relative of ANT1 (AT3G11900)	other transporters	c) transport	golgi
94	2270	739	409.17	B7GBN5	ITFFSHR;SGYRPVPNAQDGDAAVVV;SVPMVSFITR;TLGAINQVSTDSQVR	4	13.4	40.875	Uncharacterized protein	AT4G34419	3.5	14.8984	Transducin/WD40 repeat-like superfamily protein	assembly	g) protein folding & processing	nucleus
94	2270	739	341.52	B7G6D0	AEELIPAEVR;DLSFQEVLMK;NILAAYHELVSSAK;NMIEFIK	4	12.7	34.783	Metacaspase	AT1G02170	2e-38	39.7946	metacaspase	proteases	g) protein folding & processing	n.i.
94	2270	739	291.4	B7FTS9	ALFDLEK;ALSYPDGFDAHR;DSNAIVGNFADR;ESDSSTVVHVK;GLEETAYQDGAISFIR;KALFDLEK;MSDPTEHDANPATGK;SFRNDIAR;SLGVGLNR;VFVEETVK;VFVEETVKESDSSTVVHVK	11	15.2	68.779	Uncharacterized protein	AT4G31110	0.032	88.7589	Wall-associated kinase family	signal transduction	i) other metabolic pathways	plasma membrane
94	2270	739	255.41	A0A8J9T7T8	ISGLIYEETR;TVTAMDVVYALK;VFLENVIR	3	50.8	6.7357	Histone H4 (Fragment)	AT1G07660	4e-35	11.4102	Histone superfamily protein	nucleic acid metabolism - general	d) nucleic acid biosynthesis & processing	nucleus
94	2270	739	201.9	A0A8J9X5B1	AGLQFPVGR;HLQLAIR	2	11.7	14.354	Histone H2A (Fragment)	AT1G52740	6e-60	14.2725	HTA9 histone H2A protein 9	nucleic acid metabolism - general	d) nucleic acid biosynthesis & processing	nucleus
94	2270	739	179.45	B7G6E4	TVLAEEGAVGLLK;VQTSPPGTFPTAFGPALAK	2	9.9	35.186	Uncharacterized protein	AT3G48850	8e-97	39.0265	phosphate transporter	other transporters	c) transport	mitochondrion
94	2270	739	138.83	B7FRA3	LDLLVTSR;LPSDSLSFQDQTLK	2	6.8	35.033	Thioesterase domain-containing protein	AT1G04290	0.34	16.8876	Thioesterase superfamily protein	fatty acid metabolism	i) other metabolic pathways	peroxisome
94	2270	739	103.92	Q08584	AAQMGILALMVHEQLGVSILP;AIELNQGR;DITGGEFVGDFR;ICMLAVAGYLTQEAGIR;NNYLDFGWDTFSEDK;NNYLDFGWDTFSEDKK;RAIELNQGR	4	27.6	21.272	Fucoxanthin-chlorophyll a-c binding protein A, chloroplastic	AT2G40100	3e-05	30.2132	Fucoxanthin-chlorophyll a-c binding protein A	photosystem I	a) photophosphorylation	plastid
94	2270	739	100.07	A0A8J9SDD1	DGVLDLLNVSSESR	1	4	37.099	Amino acid transporter transmembrane domain-containing protein (Fragment)	AT1G80510	4e-11	52.9612	Transmembrane amino acid transporter family protein; close relative of ANT1 (AT3G11900)	other transporters	c) transport	golgi
94	2270	739	99.108	B7FRW2	AAQMGILALMVHEQLGVSLLPQ;AIELNQGR;DLTGEAEFVGDFR;ISMLAVVGYLVQEAGVR;LPGTIDYSGK;NGAIDFGWDTFDEETQFK;NGAIDFGWDTFDEETQFKK;RAIELNQGR;TFAEIPNGFAAFK	7	47.5	21.328	Protein fucoxanthin chlorophyl a/c protein	AT5G01530	4e-06	31.1411	Protein fucoxanthin chlorophyl a/c protein	photosystem I	a) photophosphorylation	plastid
94	2270	739	87.305	B7G5G9	LLLAAMASR	1	2.8	35.866	Transmembrane protein	AT5G10490	2.6	74.4328	MSCS-like 2	redox homeostasis	i) other metabolic pathways	plastid
94	2270	739	47.981	B7G4A0	ADGTPIPFSALSGLAAADAPGIGGQAGILYSVDDSFYSK;ANTVYVFNVDPTDPSNVSFK;AWGEEANPR;DEDLGDGAPPQMPPGSLVVVDK;DNQGGPDAAIKK;DVLPDLAASNGNIYEK;EGGYWIANEGAGTVGDIENPVTTANFVVK;EPDSAVFIGTDYFATADEGDLDGGSR;GNEPEGMTYSTFGDENLLFVLSER;IFTIDVTSFPYAITNEMR;ISLGSMLEVEESTTVEK;LGIYDTTSSTWK;NLLAVASEVDDR;NLLAVASEVDDRGAAIR;QVLPSGVGPEGVTAIPSR;SDTDPTMWSTTLVNLTGLDGLR;SENKGNEPEGMTYSTFGDENLLFVLSER;SSITIYEYAEGTAAYPTLVSNNR;VSPDNQFIAIAIENER;…	21	47.3	83.852	Phytase-like domain-containing protein	AT4G37520	0.41	36.0782	peroxidase superfamily	antioxidants & detoxification	i) other metabolic pathways	extracellular
94	2270	739	43.111	B7FU36	VLQAGGFALR;VTGVTLNPYQVTR	2	7.6	34.473	Methyltransferase (Fragment)	AT5G13710	5e-100	38.2705	SMT1, CPH sterol methyltransferase 1	signal transduction	i) other metabolic pathways	cytosol
94	2270	739	40.063	A0A8J9X7Q4	WAVITGATDGIGK	1	4.5	32.384	Uncharacterized protein (Fragment)	AT1G67730	5e-85	35.7639	beta-ketoacyl reductase 1	fatty acid metabolism	i) other metabolic pathways	endoplasmic reticulum
95	2402	931	6461.6	B7GA37	ASAQPTTDLASLPR;ASTDVSGWGVSAR;LNLEDNDRDVVINYNNDKTNVK;LTASADNQEVTISQQVDGDNR;SNGDISVEWER	4	19.8	32.141	Uncharacterized protein	AT2G38510	3.5	52.5372	MATE (Multidrug And Toxic Compound Extrusion) efflux family	antioxidants & detoxification	i) other metabolic pathways	plasma membrane
95	2402	931	5642.9	B7FPD9	ASEPAFAAVLSQFVYGK;ASEPAFAAVLSQFVYGKK;ASEPAFAAVLSQFVYGKKVSTAK;EGSRFGEFVQLAK;FGEFVQLAK;ISMDDIVK;KLMETPGLK;KLMETPGLKDR;KTGAVTQSVANTAK;LALNAAGGK;LIGCSIGIGGVFLYSIIDNLVKPK;LMETPGLK;LMETPGLKDR;TGAVTQSVANTAK;TGAVTQSVANTAKR;WLCLPIVIGGVILASVK	16	31.2	40.854	Triose phosphate/phosphate translocator	AT5G33320	1e-40	44.2266	phosphoenolpyruvate/phosphate translocator	other transporters	c) transport	plastid
95	2402	931	4823.4	B7GC30	ENCYYCVPQYK;EVNTEAELLTVK;FFCPLISPFVTVVK	3	14.5	28.013	Phospholipid scramblase	AT3G28700	5.5	51.9828	phospholipid scramblase	other transporters	c) transport	mitochondrion
95	2402	931	1628.3	B7G2D6	AASLFTVNTPK;AASLFTVNTPKES;ITLPYLAPPITK;LGIEAAIPQVQR	4	11	38.067	Uncharacterized protein	AT4G36720	5e-07	22.1545	HVA22-like protein K	stress response	i) other metabolic pathways	mitochondrion
95	2402	931	1387.7	B7GDE6	DLLNDDYTSSVVLK;FADLSKGPK;GADLGVDYTK;GPKDLLNDDYTSSVVLK;NAGPVAVTIETTR;NAGPVAVTIETTRGDDGALTSK;SAATIGLLYK;VCDVLGVGAAFK;VGGDAAYNLSGSK;VVMTASGSVTGADFSTFKPGFQIAM	10	43.6	27.078	Uncharacterized protein	AT5G15090	2e-07	29.2124	VDAC3 (voltage dependent anion channel 3)	VDAC oligomers	c) transport	mitochondrion
95	2402	931	933.81	A0A8J9TDQ7	ADNPEATFGGIAR	1	10.1	15.129	HMG box domain-containing protein (Fragment)	AT3G51880	8e-11	20.2661	HMGB1 high mobility group B1	other processes	i) other metabolic pathways	nucleus
95	2402	931	771.76	A0A8J9X3F5	IWGDSSLPGFYR;NIAANPVNISR	2	9.3	27.061	Mitochondrial carrier (Fragment)	AT5G09470	3e-06	36.0983	Mitochondrial dicarboxylate carrier 3 (DIC3)	other transporters	c) transport	mitochondrion
95	2402	931	658.75	B7FQU2	LPIGPFKK;QSLTAIAIR;VSYTEAFVR	3	8.9	32.063	Aquaporin	AT1G17810	8e-07	28.1844	BETA-TIP beta-tonoplast intrinsic protein	other transporters	c) transport	vacuole
95	2402	931	584.27	B7GBT9	ADGVASLWR;DALGAGADAPFYLK;GFIPIWAR;SVSLATLVGNMYR	4	15.6	30.202	Uncharacterized protein	AT1G14140	2e-38	33.4429	mt substrate carrier family protein	other transporters	c) transport	mitochondrion
95	2402	931	421.37	B7FQ44	ATDAELMACVEAAK;EDPVPSEPAAPATSV;KEDPVPSEPAAPATSV;LFGTQYFDLLAK;NAFTGCFGFTK;NAFTGCFGFTKK;NDQDKPTEPMSTTTPTEGAK;TGTTTNDETVVQR;YKETQIAGR	9	59.3	17.71	Uncharacterized protein	AT1G67120	1.1	611.19	ATPases;nucleotide binding	other processes	i) other metabolic pathways	nucleus
95	2402	931	405.01	B7G7V1	SVAGIMELAR	1	3.9	28.245	EF-hand domain-containing protein	AT1G20400	0.2	106.513	Protein of unknown function (DUF1204)	other processes	i) other metabolic pathways	cytosol
95	2402	931	378.63	B7GA38	LTASADNQEVTISQQVDGDNR;LTASAGGAFSVR;PTSDLASLPR;SAEITKGFDANGARVTVTPR	3	3.6	126.88	Gfo/Idh/MocA-like oxidoreductase N-terminal domain-containing protein	AT1G27030	0.18	35.5225	Cyclophilin-like peptidyl-prolyl cis-trans isomerase family protein	other HSPs	g) protein folding & processing	peroxisome
95	2402	931	367.94	B7GDG1	FGSEVPSAADNALTK	1	9.6	17.49	V-SNARE coiled-coil homology domain-containing protein (Fragment)	AT5G22360	4e-15	25.3181	VAMP714 vesicle-associated membrane protein 714	vesicle trafficking	i) other metabolic pathways	golgi
95	2402	931	362.8	B7FZG9	FAASTSTDANSDSAPFNALAR;FILPAAYDSMEK;YIGVFGTPENQGR	3	19.9	25.346	SOUL heme-binding protein	AT2G37970	8e-37	24.9263	SOUL heme-binding family	other processes	i) other metabolic pathways	plasma membrane
95	2402	931	284.47	B7G6K6	AALEHPDATVVAVNDPFLTPEYAAYQFK;GILGYTEDAVVSQDFVHDPR;LVDLAIYTSGK;PVSLGINGFGR;SSIVDASAGIALNDNFHK;SSLANLIPASTGAAK;VIAWYDNEWGYSNR;VIPELNGK;VPTADVSMVDLTIR;VPTADVSMVDLTIRTEK;YDSVHGTYAEDVSFEEGYLVVGDKK	11	50	35.418	Glyceraldehyde-3-phosphate dehydrogenase	AT1G13440	6e-150	36.9153	glyceraldehyde-3-phosphate dehydrogenase	glycolysis	h) pyruvate metabolism & TCA cycle	cytosol
95	2402	931	209.21	A0A8J9S1X8	DLYANQGVGGFYR;GYVVAATGLAK	2	9.4	27.645	Uncharacterized protein (Fragment)	AT5G58970	7e-41	33.4443	uncoupling protein 2	redox homeostasis	i) other metabolic pathways	golgi
95	2402	931	178.24	A0A8J9T7T8	ISGLIYEETR;TVTAMDVVYALK;VFLENVIR	3	50.8	6.7357	Histone H4 (Fragment)	AT1G07660	4e-35	11.4102	Histone superfamily protein	nucleic acid metabolism - general	d) nucleic acid biosynthesis & processing	nucleus
95	2402	931	170.91	B7G955	DFVGGEFPGDLR;LPGNIDLSGTK;NNYIDFGWDSFDDATK;NNYIDFGWDSFDDATKAR;RTIELNQGR;TIELNQGR	6	24.4	22.1	Protein fucoxanthin chlorophyll a/c protein	AT2G40100	1e-05	30.2132	Protein fucoxanthin chlorophyll a/c protein	photosystem I	a) photophosphorylation	plastid
95	2402	931	163.52	A0A8J9X5B1	AGLQFPVGR;HLQLAIR	2	11.7	14.354	Histone H2A (Fragment)	AT1G52740	6e-60	14.2725	HTA9 histone H2A protein 9	nucleic acid metabolism - general	d) nucleic acid biosynthesis & processing	nucleus
95	2402	931	113.42	B7GA13	LTASVIPR	1	0.3	263.53	Uncharacterized protein	AT5G45670	2.6	39.5777	GDSL-like Lipase/Acylhydrolase superfamily	lipid metabolism	i) other metabolic pathways	extracellular
95	2402	931	69.864	B7GBL1	AFIVEVDNVGSK;VGSVAPINVVVPK	2	9.2	29.85	Large ribosomal subunit protein uL10-like insertion domain-containing protein	AT3G09200	2e-85	34.135	ribosomal protein L10 family	ribosome complexes	d) nucleic acid biosynthesis & processing	cytosol
95	2402	931	66.501	B7FR53	FTIIEPR;TEVVVFQPPQAFR	2	11.2	20.346	Mitochondrial inner membrane protease subunit (Fragment)	AT3G24590	5e-51	32.5557	PLSP1, plastidic type I signal peptidase 1	proteases	g) protein folding & processing	plastid
95	2402	931	27.275	B7G312	LQLWDTAGQER;SLIPSYIR	1	3.4	25.526	Uncharacterized protein	AT5G10260	2e-100	23.1346	RAB GTPase homolog H1E	signal transduction	i) other metabolic pathways	peroxisome
96	2330	1015	38845	B7FQ44	ATDAELMACVEAAK;EDPVPSEPAAPATSV;KEDPVPSEPAAPATSV;LFGTQYFDLLAK;NAFTGCFGFTK;NAFTGCFGFTKK;NDQDKPTEPMSTTTPTEGAK;TGTTTNDETVVQR;YKETQIAGR	9	59.3	17.71	Uncharacterized protein	AT1G67120	1.1	611.19	ATPases;nucleotide binding	other processes	i) other metabolic pathways	nucleus
96	2330	1015	14458	B7FQU2	LPIGPFKK;QSLTAIAIR;VSYTEAFVR	3	8.9	32.063	Aquaporin	AT1G17810	8e-07	28.1844	BETA-TIP beta-tonoplast intrinsic protein	other transporters	c) transport	vacuole
96	2330	1015	2085	B7FPD9	ASEPAFAAVLSQFVYGK;ASEPAFAAVLSQFVYGKK;ASEPAFAAVLSQFVYGKKVSTAK;EGSRFGEFVQLAK;FGEFVQLAK;ISMDDIVK;KLMETPGLK;KLMETPGLKDR;KTGAVTQSVANTAK;LALNAAGGK;LIGCSIGIGGVFLYSIIDNLVKPK;LMETPGLK;LMETPGLKDR;TGAVTQSVANTAK;TGAVTQSVANTAKR;WLCLPIVIGGVILASVK	16	31.2	40.854	Triose phosphate/phosphate translocator	AT5G33320	1e-40	44.2266	phosphoenolpyruvate/phosphate translocator	other transporters	c) transport	plastid
96	2330	1015	565.21	B7G955	DFVGGEFPGDLR;LPGNIDLSGTK;NNYIDFGWDSFDDATK;NNYIDFGWDSFDDATKAR;RTIELNQGR;TIELNQGR	6	24.4	22.1	Protein fucoxanthin chlorophyll a/c protein	AT2G40100	1e-05	30.2132	Protein fucoxanthin chlorophyll a/c protein	photosystem I	a) photophosphorylation	plastid
96	2330	1015	421.44	A0A8J9T7T8	ISGLIYEETR;TVTAMDVVYALK;VFLENVIR	3	50.8	6.7357	Histone H4 (Fragment)	AT1G07660	4e-35	11.4102	Histone superfamily protein	nucleic acid metabolism - general	d) nucleic acid biosynthesis & processing	nucleus
96	2330	1015	202.66	B7FT89	SVASPPAPPLNVLER	1	4.8	34.835	Uncharacterized protein	AT5G10580	3e-06	27.635	Protein of unknown function, DUF599	uncharacterized	j) uncharacterized	plasma membrane
96	2330	1015	114.98	A0A8J9X5B1	AGLQFPVGR;HLQLAIR	2	11.7	14.354	Histone H2A (Fragment)	AT1G52740	6e-60	14.2725	HTA9 histone H2A protein 9	nucleic acid metabolism - general	d) nucleic acid biosynthesis & processing	nucleus
96	2330	1015	61.697	Q08584	AAQMGILALMVHEQLGVSILP;AIELNQGR;DITGGEFVGDFR;ICMLAVAGYLTQEAGIR;NNYLDFGWDTFSEDK;NNYLDFGWDTFSEDKK;RAIELNQGR	4	27.6	21.272	Fucoxanthin-chlorophyll a-c binding protein A, chloroplastic	AT2G40100	3e-05	30.2132	Fucoxanthin-chlorophyll a-c binding protein A	photosystem I	a) photophosphorylation	plastid
96	2330	1015	25.867	B7G6K6	AALEHPDATVVAVNDPFLTPEYAAYQFK;GILGYTEDAVVSQDFVHDPR;LVDLAIYTSGK;PVSLGINGFGR;SSIVDASAGIALNDNFHK;SSLANLIPASTGAAK;VIAWYDNEWGYSNR;VIPELNGK;VPTADVSMVDLTIR;VPTADVSMVDLTIRTEK;YDSVHGTYAEDVSFEEGYLVVGDKK	11	50	35.418	Glyceraldehyde-3-phosphate dehydrogenase	AT1G13440	6e-150	36.9153	glyceraldehyde-3-phosphate dehydrogenase	glycolysis	h) pyruvate metabolism & TCA cycle	cytosol
