# Supplementary material for: From isolation to insights: mitochondrial complex I in the diatom Phaeodactylum tricornutum
Source: Plant J. 2026 Jan 29;125(3):e70706. doi: 10.1111/tpj.70706 (PMC12854811; doi:10.1111/tpj.70706)
Supplement: Supplementary file 1 — Figure S1. Comparison of six different experimental strategies for organelle isolations from P. tricornutum. Figure S2. Workflow for isolation of an organelle‐enriched fraction from P. tricornutum. Figure S3. Evaluation of the protein composition of the organelle‐enriched fraction by cumulated protein quantities (iBAQ values) assigned to subcellular compartments according to SUBAcon (https://suba.live/). Figure S4. Workflow for isolation of complex I from P. tricornutum. Figure S5. Enrichment of P. tricornutum complex I by sucrose gradient ultracentrifugation. Figure S6. GelMap of complex I from Phaeodactylum tricornutum. Figure S7. Complex I subunits of A. thaliana and their (putative) homologs in P. tricornutum. Figure S8. Additional proteins identified in the gel region of complex I (https://www.gelmap.de/phaeo‐ci/), which do not resemble known complex I subunits of other organisms. Figure S9. Multiple sequence alignment of P. tricornutum γ‐type carbonic anhydrases and their coverage by detected peptides. Figure S10. Sequence similarity tree of the amino acid sequences of the γCA and γCAL subunits of mitochondrial complex I encoded by the genomes of A. thaliana and P. tricornutum. Table S1. MS data of the GelMap of the organelle‐enriched fraction of Phaeodactylum tricornutum. Table S2. Complex I subunits of Phaeodactylum tricornutum (extended list). [file TPJ-125-0-s001.zip › tpj70706-sup-0003-TableS2.xlsx]

## Sheet: SuppTable2
Complex I subunits of Phaeodactylum tricornutum identified by mass spectrometry or genomic evaluations
Name	arm	module	Accession A.t.	Accession P.t. NCBI	Accession P.t. UniProt	identified by MS - mixed organelle fraction	identified by MS - complex I-enriched fraction	identified by BLAST	theoret. MW (Da)	theor. pI	nucleotide description	cDNA mRNA	gene info	geneID	Chromosom	Exons
complex I subunit name (Arabidopsis and bovine nomenclature)	location of subunit in complex I structure: arm (complex I consists of a peripheral and a membrane arm)	location of subunit in complex I structure: module (complex I consists of several structural modules which also have functional differences)	accession of Arabidopsis protein (Tair database)	accession of Phaeodactylum protein (NCBI database)	accession of Phaeodactylum protein (UniProt database)	complex I subunits of Phaeodactylum identified by MS of the organelle-enriched fraction	complex I subunits of Phaeodactylum identified by MS of the complex I-enriched fraction	complex I subunits of Phaeodactylum identified by BLAST of sequences of Arabidopsis complex I subunits in our Phaeodactylum database	theoretical molecular mass of Phaeodactylum protein sequence in kDa	theoretical isoelectric point of Phaeodactylum protein sequence	nucleotide description from NCBI	cDNA mRNA from NCBI	gene information at NCBI (link)	geneID from NCBI	Chromosome which includes the gene sequence of the Phaeodactylum protein, taken from NCBI	Numbers of exons for the gene sequence from Phaeodactylum, taken from NCBI
13 kDa	peripheral arm	N	At3g03070	XP_002182202	A0A8J9ST68		13 kDa	13 kDa	14.066,09 Da	9.6	XM_002182166.1 (predicted)	ATGCAGCTTTCTTCCCGTTTGGTTCGCCTCAGTCGGTCCAGTTACTGTTTTGCGATCCGATCCGGTTCATCAGCTCCGCCTTCTCCTCCGCAGCCCTCGCCTCATGCTATGAATCATCCAAAAAACCACCAGCGAACACCGGAGGACAAGCGCCTCGAAAACCATTCCGGAAAAGAATCGATCTACAAATTGGGAAAGCACCGAAGCAAC GCTTTGGAACTGGTTCATAAAATTGCTCCCATCGAAGTTGATGGAGAAATGGCAATTTGCGACGGAGGTGGTGGTGCCTTGGGTCACCCTCTGGAATACATCTCTCTGGCCCGTCCCGGGACCGTTGAATACTGCAAGTATTGCGCTCTCCGGTACACTCAAAAACAGAAGTGAAGGCTAAGATCACA…	https://www.ncbi.nlm.nih.gov/gene?LinkName=protein_gene&from_uid=219123793	Gene ID: 7203100, updated on 26-Jun-2024	15	2
18 kDa	peripheral arm	N	At5g67590	XP_002183312	B7G8A8		18 kDa	18 kDa	35.517,62 Da	10.28	XM_002183276.1 (predicted)	ATGAAAAGGTCCAAGACCGCCGCAAGCGACGTGCAGCAACAACGCTGGCAAAAAACCCAGGACGAGGACACATTGCACTCCCTGTTTGAGAGGAAAAAAGCATCCATTCCCAAGACAAAAATAACTCTTCATCTCATATACAGTTTGGAAATGTTGACGGCTCGTACTTTCTTACGCTCGACCTTGTCGCTTCCGCAGCAGCGTCATGCTTGGGAGTCCACCGGAGTCCGCACCTTGTCATCCAAAAAGCCCGTGGCTCCGGCAACGGCGAAAGCAGCGGTGGAGGAAGATGTAATTTCTCCGGTAACTGTGCGTCGTGCGAAAATGTCCAAAATTGATAGGAACATGGTGTTCGGTACTACGGGAAAGTTCCTCGCTCCCGTCCTACCAGAGAATCCG…	https://www.ncbi.nlm.nih.gov/gene/?term=XP_002183312	Gene ID: 7195043, updated on 21-Dec-2023	19	2
24 kDa	peripheral arm	N	At4g02580	XP_002183585	B7G964		24 kDa	24 kDa	28.926,67 Da	6.84	(predicted)	XM_002183549.1	https://www.ncbi.nlm.nih.gov/gene?LinkName=protein_gene&from_uid=219126692	Gene ID: 7195269, updated on 26-Jun-2024	20	2
51 kDa	peripheral arm	N	At5g08530	XP_002186072	B5Y4V1	51 kDa	51 kDa	51 kDa	54.054,41 Da	5.92	(predicted)	XM_002186036.1	https://www.ncbi.nlm.nih.gov/gene?LinkName=protein_gene&from_uid=219112977	Gene ID: 7204173, updated on 26-Jun-2024	3	2
75 kDa	peripheral arm	N	At5g37510	YP_005090354, YP_005090355	F1DGQ2, F1DGQ3	NAD11-a,-b (75 kDa)	NAD11-a,-b (75 kDa)	NAD11-a,-b (75 kDa)	22.934,87 Da / 61.921,26 Da	7,21 / 9,89	NADH dehydrogenase subunit 11 (two identical proteins)	NC_016739.1	https://www.ncbi.nlm.nih.gov/gene?LinkName=protein_gene&from_uid=383930547	Gene ID: 11542533, updated on 18-Aug-2023	MT
B8	peripheral arm	N	At5g47890	XP_002178342	B7FUM1		B8	B8	30.083,46 Da	5.67	(predicted)	XM_002178306.1	https://www.ncbi.nlm.nih.gov/gene?LinkName=protein_gene&from_uid=219115093	Gene ID: 7198096, updated on 18-Jun-2017	4	3
39 kDa	peripheral arm	Q	At2g20360	XP_002177332	B7FQ48	39 kDa	39 kDa	39 kDa	45.102,44 Da	6.24	(predicted)	XM_002177296.1	https://www.ncbi.nlm.nih.gov/gene?LinkName=protein_gene&from_uid=219111161	Gene ID: 7196196, updated on 19-Feb-2025	1	2
B13	peripheral arm	Q	At5g52840	XP_002183896	B7GA70		B13	B13	21.928,18 Da	4.6	(predicted)	XM_002183860.1	https://www.ncbi.nlm.nih.gov/gene?LinkName=protein_gene&from_uid=219127342	Gene ID: 7195588, updated on 26-Jun-2024	21	2
B14.5a	peripheral arm	Q	At5g08060	XP_002186289	B5Y4G8			B14.5a	50.067,45 Da	4.67	(predicted)	XM_002186253.1	https://www.ncbi.nlm.nih.gov/gene?LinkName=protein_gene&from_uid=219113411	Gene ID: 7203963, updated on 18-Aug-2023	3	2
B17.2	peripheral arm	Q	At3g03100	XP_002178781	A0A8J9TNG8	B17.2	B17.2	B17.2	25.280,35 Da	7.16	(predicted)	XM_002178745.1	https://www.ncbi.nlm.nih.gov/gene?LinkName=protein_gene&from_uid=219115972	Gene ID: 7199794, updated on 26-Jun-2024	5	2
ND7 / 49 kDa	peripheral arm	Q	AtMg00510	YP_005090330	F1DGM8	ND7 / 49 kDa	ND7	ND7 (49 kDa)	45.293,79 Da	7.07	NADH dehydrogenase subunit 7	NC_016739.1	https://www.ncbi.nlm.nih.gov/gene?LinkName=protein_gene&from_uid=383930524	Gene ID: 11542491, updated on 18-Aug-2023	MT
ND9 / 30 kDa	peripheral arm	Q	AtMg00070	YP_005090331	F1DGM9		ND9	ND9 (30 kDa)	33.576,43 Da	10.33	NADH dehydrogenase subunit 9-ribosomal proteinS14 fusion protein	NC_016739.1	https://www.ncbi.nlm.nih.gov/gene?LinkName=protein_gene&from_uid=383930525	Gene ID: 11542489, updated on 18-Aug-2023	MT
PSST	peripheral arm	Q	At5g11770	XP_002185609	B7GES5		PSST	PSST	18.341,50 Da	9.2	(predicted)	XM_002185573.1	https://www.ncbi.nlm.nih.gov/gene?LinkName=protein_gene&from_uid=219130938	Gene ID: 7199469, updated on 26-Jun-2024	33	1
TYKY	peripheral arm	Q	At1g79010, At1g16700	XP_002181917	B7G4H7		TYKY	TYKY	19.091,76 Da	5.34	(predicted)	XM_002181881.1	https://www.ncbi.nlm.nih.gov/gene?LinkName=protein_gene&from_uid=219123199	Gene ID: 7202688, updated on 26-Jun-2024	14	1
B14	peripheral arm	bridge	At3g12260	XP_002176401	B7S480		B14	B14	14.526,87 Da	8.58	(predicted)	XM_002176365.1	https://www.ncbi.nlm.nih.gov/gene?LinkName=protein_gene&from_uid=219114461	Gene ID: 7204980, updated on 26-Jun-2024	unknown
FDX-CI	peripheral arm	bridge	At3g07480	XP_002184228	B7GAP1		FDX-CI (P3)	FDX-CI	26.459,25 Da	6.41	(predicted)	XM_002184192.1	https://www.ncbi.nlm.nih.gov/gene?LinkName=protein_gene&from_uid=219128034	Gene ID: 7195938, updated on 18-Jun-2017	22	2
15 kDa	membrane arm	PP	At3g62790, At2g47690	XP_002177109	B7FNW3			15 kDa	59.194,83 Da	4.03	XM_002177073.1 (predicted)	TTAACTGTCGCAGTCACACATTTTAGCAGATGCAATTGCCAGCAAAATAAACGACCATCCGTAACGACTACTTGGCATAGTACATTAGGAGATCGTTTTCCAAATCGAACGTTTCACAATTTCCTGTTTGTCTGGGCAGAATCAAGTTTAGGTCGTAGCAAGAGCGTCGGTGAATCGGATCCGATGGCTTCCGTTTGTAGACTCTCTTTTGCAATTGTGTACTGTTTAAGTGCATGGTCTTACACTGTGGAGAGTTTTCTTGCACCTCAGTTCTCCAATCTTAAACCCCTCGGTGTCTCCACACTCGCTGCGTCGTCGACGGCAGAGGTTATATCGAATGCAGCTTCTAGCTTGGAAAATTCTTTAGCGGCGGTACAAAAGGATATCTGCAAGACGCTG…	https://www.ncbi.nlm.nih.gov/gene?LinkName=protein_gene&from_uid=219110715	Gene ID: 7195970, updated on 21-Dec-2023	1	1
B16.6	membrane arm	PP	At1g04630, At2g33220	XP_002181507	B7G3W2		B16.6	B16.6	15.309,49 Da	10.02	(predicted)	XM_002181471.1	https://www.ncbi.nlm.nih.gov/gene?LinkName=protein_gene&from_uid=219122345	Gene ID: 7202327, updated on 18-Aug-2023	13	2
B9	membrane arm	PP	At2g46540	XP_002178082	B7FT20			B9	98.497,87 Da	7.27	(predicted)	XM_002178046.1	https://www.ncbi.nlm.nih.gov/gene?LinkName=protein_gene&from_uid=219112661	Gene ID: 7197516, updated on 18-Jun-2017	2	3
MWFE	membrane arm	PP	At3g08610	XP_002186425	B5Y589			MWFE	50.920,03 Da	6.01	(predicted)	XM_002186389.1	https://www.ncbi.nlm.nih.gov/gene?LinkName=protein_gene&from_uid=219113683	Gene ID: 7204016, updated on 21-Dec-2023	3	1
ND1	membrane arm	PP	AtMg00516, AtMg01120, AtMg01275	YP_005090345	F1DGP3		ND1	ND1	36.362,55 Da	9.01	NADH dehydrogenase subunit 1	NC_016739.1	https://www.ncbi.nlm.nih.gov/gene?LinkName=protein_gene&from_uid=383930537	Gene ID: 11542514, updated on 18-Aug-2023	MT
ND2	membrane arm	PP	AtMg00285, AtMg01320	YP_005090324	A0A6G7IVK4	ND2	ND2	ND2	61.297,84 Da	6.76	NADH dehydrogenase subunit 2	NC_016739.1	https://www.ncbi.nlm.nih.gov/gene?LinkName=protein_gene&from_uid=383930518	Gene ID: 11542528, updated on 18-Aug-2023	MT
ND3	membrane arm	PP	AtMg00990	YP_005090328	F1DGM6		ND3	ND3	14.832,49 Da	3.75	NADH dehydrogenase subunit 3	NC_016739.1	https://www.ncbi.nlm.nih.gov/gene?LinkName=protein_gene&from_uid=383930522	Gene ID: 11542546, updated on 22-Jun-2023	MT
ND4L	membrane arm	PP	AtMg00650	YP_005090353	F1DGQ1		ND4L	ND4L	11.802,51 Da	10.3	NADH dehydrogenase subunit 4L	NC_016739.1	https://www.ncbi.nlm.nih.gov/gene?LinkName=protein_gene&from_uid=383930545	Gene ID: 11542529, updated on 22-Jun-2023	MT
ND4	membrane arm	PD	AtMg00580	YP_005090325	F1DGM3			ND4	55.790,58 Da	7.84	NADH dehydrogenase subunit 4	NC_016739.1	https://www.ncbi.nlm.nih.gov/gene?LinkName=protein_gene&from_uid=383930519	Gene ID: 11542541, updated on 18-Aug-2023	MT
ND6	membrane arm	PP	AtMg00270	YP_005090323	F1DGM1		ND6	ND6	23.105,55 Da	8.47	NADH dehydrogenase subunit 6	NC_016739.1	https://www.ncbi.nlm.nih.gov/gene?LinkName=protein_gene&from_uid=383930517	Gene ID: 11542526, updated on 18-Aug-2023	MT
NUXM	membrane arm	PP	At4g16450	XP_002185922	B5Y404		NUXM	NUXM	17.622,34 Da	10.35	(predicted)	XM_002185886.1	https://www.ncbi.nlm.nih.gov/gene?LinkName=protein_gene&from_uid=219121395	Gene ID: 7204419, updated on 18-Jun-2017	11	2
P2	membrane arm	PP	At2g27730	XP_002179979	B7FZP1			P2	21.343,36 Da	6.55	(predicted)	XM_002179943.1	https://www.ncbi.nlm.nih.gov/gene?LinkName=protein_gene&from_uid=219118411	Gene ID: 7200775, updated on 21-Dec-2023	8	1
P9	membrane arm	PP	At1g67785	XP_002179774	B7FXI8			P9	46.247,94 Da	7.19	(predicted)	XM_002179738.1	https://www.ncbi.nlm.nih.gov/gene?LinkName=protein_gene&from_uid=219117980	Gene ID: 7200489, updated on 21-Dec-2023	7	1
PGIV	membrane arm	PP	At3g06310, At5g18800	XP_002182615	B7G5W5			PGIV	29.436,97 Da	6.07	(predicted)	XM_002182579.1	https://www.ncbi.nlm.nih.gov/gene?LinkName=protein_gene&from_uid=219124657	Gene ID: 7203452, updated on 21-Dec-2023	16	1
AGGG	membrane arm	PD	At1g76200	XP_002178561	B7FUA5		AGGG	AGGG	14.330,05 Da	6.91	(predicted)	XM_002178525.1	https://www.ncbi.nlm.nih.gov/gene?LinkName=protein_gene&from_uid=219115531	Gene ID: 7197716, updated on 26-Jun-2024	4	2
ASHI	membrane arm	PD	At5g47570	XP_002184912	B7GCP1		ASHI	ASHI	13.922,85 Da	6.71	(predicted)	XM_002184876.1	https://www.ncbi.nlm.nih.gov/gene?LinkName=protein_gene&from_uid=219129472	Gene ID: 7198726, updated on 18-Jun-2017	26	2
B12	membrane arm	PD	At1g14450, At2g02510	XP_002185168	B7GDP9			B12	40.674,46 Da	6.01	(predicted)	XM_002185132.1	https://www.ncbi.nlm.nih.gov/gene?LinkName=protein_gene&from_uid=219130010	Gene ID: 7198979, updated on 21-Dec-2023	28	2
B14.5b	membrane arm	PD	At4g20150	XP_002184114	B7GAP9			B14.5b	53.250,07 Da	7.26	(predicted)	XM_002184078.1	https://www.ncbi.nlm.nih.gov/gene?LinkName=protein_gene&from_uid=219127796	Gene ID: 7195823, updated on 21-Dec-2023	22	2
B14.7	membrane arm	pd	At2g42210	XP_002176835	B7FQ85			B14.7	13.961,30 Da	7.02	(predicted)	XM_002176799.1	https://www.ncbi.nlm.nih.gov/gene?LinkName=protein_gene&from_uid=219110167	Gene ID: 7196801, updated on 21-Dec-2023	1	1
B15	membrane arm	PD	At2g31490	n.i.	n.i.			n.i.			n.i.	n.i.		n.i.
B18	membrane arm	PD	At2g02050	n.i.	n.i.			n.i.			n.i.	n.i.		n.i.
B22	membrane arm	PD	At4g34700	XP_002178885	B7FV90		B22	B22	9405,72 Da	7.57	(predicted)	XM_002178849.1	https://www.ncbi.nlm.nih.gov/gene?LinkName=protein_gene&from_uid=219116180	Gene ID: 7199519, updated on 26-Jun-2024	5	2
ESSS	membrane arm	PD	At2g42310, At3g57785	XP_002179809	B7FXQ6			ESSS	14.975,68 Da	4.81	(predicted)	XM_002179773.1	https://www.ncbi.nlm.nih.gov/gene?LinkName=protein_gene&from_uid=219118053	Gene ID: 7200554, updated on 4-Nov-2022	7	1
KFYI	membrane arm	PD	At4g00585	XP_002177831	B7FTE9			KFYI	115.635,70 Da	6.88	(predicted)	XM_002177795.1	https://www.ncbi.nlm.nih.gov/gene?LinkName=nuccore_gene&from_uid=219112158	Gene ID: 7197282, updated on 21-Dec-2023	2	2
ND5	membrane arm	PD	AtMg00060, AtMg00513, AtMg00665	YP_005090357	F1DGQ5	ND5	ND5	ND5	75.259,98 Da	7.43	NADH dehydrogenase subunit 5	NC_016739.1	https://www.ncbi.nlm.nih.gov/gene?LinkName=protein_gene&from_uid=383930549	Gene ID: 11542540, updated on 22-Jun-2023	MT
P1 (SGDH)	membrane arm	PD	At1g67350	XP_002178137	B7FTD8			P1 (SGDH)	40.783,74 Da	6.56	(predicted)	XM_002178101.1	https://www.ncbi.nlm.nih.gov/gene?LinkName=protein_gene&from_uid=219112771	Gene ID: 7197041, updated on 18-Jun-2017	2	1
PDSW	membrane arm	PD	At3g18410, At1g49140	XP_002180010	B7FYP7		PDSW	PDSW	12.763,40 Da	6.38	(predicted)	XM_002179974.1	https://www.ncbi.nlm.nih.gov/gene?LinkName=protein_gene&from_uid=219118477	Gene ID: 7200927, updated on 18-Jun-2017	8	2
SDAP	membrane arm	PD	At1g65290	XP_002176521	B7FRC2, A0A8J9RXC0		SDAP-1	SDAP	13.765,84 Da	4.28	acyl carrier protein	XM_002176485.1	https://www.ncbi.nlm.nih.gov/gene?LinkName=protein_gene&from_uid=219109533	Gene ID: 7196653, updated on 21-Dec-2023	1	2
CA1 / CA3	membrane arm	CA	At1g19580 / At5g66510	XP_002185753	B5Y401			CA1	33.070,26 Da	5.93	(predicted)	XM_002185717.1	https://www.ncbi.nlm.nih.gov/gene?LinkName=nuccore_gene&from_uid=219121042	Gene ID: 7204705, updated on 4-Nov-2022	11	1
CA2	membrane arm	CA	At1g47260	EG02042 (Gene), XP_002179677	EG02042 (gene), B7FY50	CA2-1	CA2-1	CA2-1, CA2-2	58.368,52 Da	5.13	predicted	Phatr3_EG02042.t1	https://www.diatomicsbase.bio.ens.psl.eu/genes/Phatr3_EG02042	Phatr3_EG02042	7	3
CAL	membrane arm	CA	At5g63510, At3g48680	XP_002185362, XP_002185359	B7GE24, B7GE20		CAL1-1	CAL1-1, CAL1-2	21.818,85 Da	4.57	(predicted)	XM_002185326.1	https://www.ncbi.nlm.nih.gov/gene?LinkName=protein_gene&from_uid=219130416	Gene ID: 7199224, updated on 4-Nov-2022 / Gene ID: 7199221, updated on 18-Jun-2017	29	1
∑ 47						∑ 8	∑ 30	∑ 45
unknown 1	peripheral arm	N	n.i.	XP_002181748	B7G395	unknown 1	unknown 1		54114	4.98	(predicted)	XM_002181712.1	https://www.ncbi.nlm.nih.gov/gene/?term=XP_002181748	Gene ID: 7202444, updated on 4-Nov-2022	13	1
unknown 2	peripheral arm	N	n.i.	XP_002179357	B7FWC4	unknown 2	unknown 2		54114	4.98	(predicted)	XM_002181712.1	https://www.ncbi.nlm.nih.gov/gene/?term=XP_002181748	Gene ID: 7202444, updated on 4-Nov-2022	13	1
unknown 3	membrane arm	P	n.i.	XP_002183402	B7G8T7		unknown 3		54114	4.98	(predicted)	XM_002181712.1	https://www.ncbi.nlm.nih.gov/gene/?term=XP_002181748	Gene ID: 7202444, updated on 4-Nov-2022	13	1
